# Supplementary material for: (3,6-Dimeth­oxy­naphthalen-2-yl)(2,4,6-trimethyl­phen­yl)methanone
Source: Acta Crystallogr Sect E Struct Rep Online. 2011 Oct 29;67(Pt 11):o3062. doi: 10.1107/S1600536811042401 (PMC3247453; doi:10.1107/S1600536811042401)
Supplement: Supplementary file 1 [file e-67-o3062-sup1.cif]

##############################################################################
#                                                                            #
# This CIF contains the data in a paper accepted for publication in          #
# Acta Crystallographica Section E. It conforms to the requirements of       #
# Notes for Authors for Acta Crystallographica Section E, and has been       #
# peer reviewed under the auspices of the IUCr Commission on Journals.       #
#                                                                            #
# Full details of the Crystallographic Information File format               #
# are given in the paper "The Crystallographic Information File (CIF):       #
# a New Standard Archive File for Crystallography" by S. R. Hall, F. H.      #
# Allen and I. D. Brown [Acta Cryst. (1991), A47, 655-685].                  #
#                                                                            #
# The current version of the core CIF dictionary is obtainable from          #
# ftp://ftp.iucr.org/pub/cif_core.dic.                                       #
#                                                                            #
# Software is freely available for graphical display of the structure(s)     #
# in this CIF. For information consult the CIF software page                 #
# http://www.iucr.org/resources/cif/software.                                #
#                                                                            #
# This file may be used for bona fide research purposes within the           #
# scientific community so long as proper attribution is given to the journal # 
# article from which it was obtained.                                        #
#                                                                            #
##############################################################################
data_I
_audit_creation_method     SHELXL-97
_chemical_name_systematic
;
(3,6-Dimethoxynaphthalen-2-yl)(2,4,6-trimethylphenyl)methanone
;
_chemical_name_common     ?
_chemical_formula_moiety     'C22 H22 O3'
_chemical_formula_sum     'C22 H22 O3'
_chemical_formula_iupac     'C22 H22 O3'
_chemical_formula_weight     334.40
_chemical_melting_point     ?
_symmetry_cell_setting     monoclinic
_symmetry_space_group_name_H-M     'P 21/c'
_symmetry_space_group_name_Hall     '-P 2ybc'
loop_
    _symmetry_equiv_pos_site_id
    _symmetry_equiv_pos_as_xyz
    1 '+X,+Y,+Z'
    2 '-X,1/2+Y,1/2-Z'
    3 '-X,-Y,-Z'
    4 '+X,1/2-Y,1/2+Z'
_cell_length_a     15.4205(2)
_cell_length_b     8.23702(10)
_cell_length_c     15.3832(2)
_cell_angle_alpha     90.00
_cell_angle_beta     111.300(10)
_cell_angle_gamma     90.00
_cell_volume     1820.49(13)
_cell_formula_units_Z     4
_cell_measurement_reflns_used     29183
_cell_measurement_theta_min     3.08
_cell_measurement_theta_max     68.25
_cell_measurement_temperature     193(2)
_exptl_crystal_description     platelet
_exptl_crystal_colour     colourless
_exptl_crystal_size_max     0.60
_exptl_crystal_size_mid     0.20
_exptl_crystal_size_min     0.10
_exptl_crystal_density_diffrn     1.220
_exptl_crystal_density_meas     ?
_exptl_crystal_density_method     'not measured'
_exptl_crystal_F_000     712
_exptl_absorpt_coefficient_mu     0.638
_exptl_absorpt_correction_type     numerical
_exptl_absorpt_process_details
;
(NUMABS; Higashi 1999)
;
_exptl_absorpt_correction_T_min     0.7007
_exptl_absorpt_correction_T_max     0.9389
_diffrn_ambient_temperature     193(2)
_diffrn_radiation_type     CuK\a
_diffrn_radiation_wavelength     1.54187
_diffrn_radiation_source     'rotating anode'
_diffrn_radiation_monochromator     graphite
_diffrn_measurement_device_type     'Rigaku R-AXIS RAPID'
_diffrn_measurement_method     \w
_diffrn_detector_area_resol_mean     10.000
_diffrn_reflns_number     32532
_diffrn_reflns_av_R_equivalents     0.0347
_diffrn_reflns_av_sigmaI/netI     0.0106
_diffrn_reflns_theta_min     3.08
_diffrn_reflns_theta_max     68.24
_diffrn_reflns_theta_full     68.24
_diffrn_measured_fraction_theta_max     0.997
_diffrn_measured_fraction_theta_full     0.997
_diffrn_reflns_limit_h_min     -18
_diffrn_reflns_limit_h_max     18
_diffrn_reflns_limit_k_min     -9
_diffrn_reflns_limit_k_max     9
_diffrn_reflns_limit_l_min     -18
_diffrn_reflns_limit_l_max     18
_refine_special_details
;
Refinement of <i>F</i>^2^ against ALL reflections. The weighted <i>R</i>-factor
<i>wR</i> and goodness of fit <i>S</i> are based on <i>F</i>^2^, conventional
<i>R</i>-factors <i>R</i> are based on <i>F</i>, with <i>F</i> set to zero for
negative <i>F</i>^2^. The threshold expression of <i>F</i>^2^ >
\s(<i>F</i>^2^) is used only for calculating <i>R</i>-factors(gt) <i>etc</i>.
and is not relevant to the choice of reflections for refinement.
<i>R</i>-factors based on <i>F</i>^2^ are statistically about twice as large
as those based on <i>F</i>, and <i>R</i>- factors based on ALL data will be
even larger.
;
_reflns_number_total     3310
_reflns_number_gt     3047
_reflns_threshold_expression     I>2sigma(I)
_refine_ls_structure_factor_coef     Fsqd
_refine_ls_matrix_type     full
_refine_ls_R_factor_all     0.0454
_refine_ls_R_factor_gt     0.0433
_refine_ls_wR_factor_gt     0.1282
_refine_ls_wR_factor_ref     0.1303
_refine_ls_goodness_of_fit_ref     1.037
_refine_ls_restrained_S_all     1.037
_refine_ls_number_reflns     3310
_refine_ls_number_parameters     232
_refine_ls_number_restraints     0
_refine_ls_hydrogen_treatment     constr
_refine_ls_weighting_scheme     calc
_refine_ls_weighting_details
         'calc w=1/[\s^2^(Fo^2^)+(0.0753P)^2^+0.4568P] where P=(Fo^2^+2Fc^2^)/3'
_atom_sites_solution_hydrogens     geom
_atom_sites_solution_primary     direct
_atom_sites_solution_secondary     difmap
_refine_ls_shift/su_max     0.000
_refine_ls_shift/su_mean     0.000
_refine_diff_density_max     0.243
_refine_diff_density_min     -0.210
_refine_ls_extinction_method     'SHELXL97 (Sheldrick, 2008)'
_refine_ls_extinction_coef     0.0049(5)
_refine_ls_extinction_expression
                                  'Fc^*^=kFc[1+0.001xFc^2^\l^3^/sin(2\q)]^-1/4^'
loop_
    _atom_type_symbol
    _atom_type_description
    _atom_type_scat_dispersion_real
    _atom_type_scat_dispersion_imag
    _atom_type_scat_source
    'C' 'C' 0.0181 0.0091
                         'International Tables Vol C Tables 4.2.6.8 and 6.1.1.4'
    'H' 'H' 0.0000 0.0000
                         'International Tables Vol C Tables 4.2.6.8 and 6.1.1.4'
    'O' 'O' 0.0492 0.0322
                         'International Tables Vol C Tables 4.2.6.8 and 6.1.1.4'
_computing_data_collection     'PROCESS-AUTO (Rigaku, 1998)'
_computing_cell_refinement     'PROCESS-AUTO (Rigaku, 1998)'
_computing_data_reduction     'CrystalStructure (Rigaku/MSC, 2004)'
_computing_structure_solution     'SIR2004 (Burla <i>et al.</i>, 2005)'
_computing_structure_refinement     'SHELXL97 (Sheldrick, 2008)'
_computing_molecular_graphics     'ORTEPIII (Burnett & Johnson, 1996)'
_computing_publication_material     'SHELXL97 (Sheldrick, 2008)'
loop_
    _atom_site_type_symbol
    _atom_site_label
    _atom_site_fract_x
    _atom_site_fract_y
    _atom_site_fract_z
    _atom_site_U_iso_or_equiv
    _atom_site_adp_type
    _atom_site_calc_flag
    _atom_site_refinement_flags
    _atom_site_occupancy
    _atom_site_symmetry_multiplicity
    _atom_site_disorder_assembly
    _atom_site_disorder_group
    O O1 0.17897(7) 0.11520(14) 0.30253(7) 0.0547(3) Uani d . 1 1 . .
    O O2 0.31350(9) -0.09944(15) 0.39268(8) 0.0644(4) Uani d . 1 1 . .
    O O3 0.51070(7) 0.05027(14) 0.89570(7) 0.0524(3) Uani d . 1 1 . .
    C C1 0.38282(10) -0.06216(18) 0.55932(10) 0.0469(4) Uani d . 1 1 . .
    H H1 0.4328 -0.1328 0.5633 0.056 Uiso calc R 1 1 . .
    C C2 0.31489(10) -0.03276(18) 0.47401(10) 0.0463(3) Uani d . 1 1 . .
    C C3 0.23765(9) 0.07077(17) 0.46641(9) 0.0407(3) Uani d . 1 1 . .
    C C4 0.23345(9) 0.13606(16) 0.54713(9) 0.0399(3) Uani d . 1 1 . .
    H H4 0.1812 0.2009 0.5431 0.048 Uiso calc R 1 1 . .
    C C5 0.30303(9) 0.11102(16) 0.63517(10) 0.0397(3) Uani d . 1 1 . .
    C C6 0.29974(9) 0.18543(18) 0.71684(10) 0.0443(3) Uani d . 1 1 . .
    H H6 0.2481 0.2519 0.7130 0.053 Uiso calc R 1 1 . .
    C C7 0.36953(9) 0.16311(18) 0.80084(10) 0.0456(3) Uani d . 1 1 . .
    H H7 0.3667 0.2145 0.8550 0.055 Uiso calc R 1 1 . .
    C C8 0.44640(9) 0.06316(17) 0.80730(10) 0.0424(3) Uani d . 1 1 . .
    C C9 0.45182(9) -0.01199(17) 0.73013(10) 0.0433(3) Uani d . 1 1 . .
    H H9 0.5036 -0.0793 0.7357 0.052 Uiso calc R 1 1 . .
    C C10 0.38003(9) 0.01067(16) 0.64181(10) 0.0406(3) Uani d . 1 1 . .
    C C11 0.16556(9) 0.11889(16) 0.37545(9) 0.0407(3) Uani d . 1 1 . .
    C C12 0.07397(9) 0.18112(16) 0.37644(8) 0.0380(3) Uani d . 1 1 . .
    C C13 0.00479(9) 0.07062(17) 0.37435(9) 0.0420(3) Uani d . 1 1 . .
    C C14 -0.08108(10) 0.1316(2) 0.37005(10) 0.0475(4) Uani d . 1 1 . .
    H H14 -0.1293 0.0576 0.3672 0.057 Uiso calc R 1 1 . .
    C C15 -0.09821(10) 0.2967(2) 0.36976(10) 0.0500(4) Uani d . 1 1 . .
    C C16 -0.02745(11) 0.40317(18) 0.37347(10) 0.0503(4) Uani d . 1 1 . .
    H H16 -0.0381 0.5166 0.3743 0.060 Uiso calc R 1 1 . .
    C C17 0.05866(10) 0.34880(17) 0.37602(9) 0.0435(3) Uani d . 1 1 . .
    C C18 0.38758(15) -0.2040(3) 0.39608(14) 0.0781(6) Uani d . 1 1 . .
    H H18A 0.3878 -0.2989 0.4346 0.094 Uiso calc R 1 1 . .
    H H18B 0.4468 -0.1460 0.4232 0.094 Uiso calc R 1 1 . .
    H H18C 0.3793 -0.2396 0.3328 0.094 Uiso calc R 1 1 . .
    C C19 0.58995(11) -0.0495(2) 0.90841(12) 0.0635(5) Uani d . 1 1 . .
    H H19A 0.6244 -0.0067 0.8710 0.076 Uiso calc R 1 1 . .
    H H19B 0.5696 -0.1606 0.8885 0.076 Uiso calc R 1 1 . .
    H H19C 0.6304 -0.0496 0.9744 0.076 Uiso calc R 1 1 . .
    C C20 0.02088(11) -0.10973(18) 0.37508(11) 0.0529(4) Uani d . 1 1 . .
    H H20A 0.0609 -0.1438 0.4379 0.063 Uiso calc R 1 1 . .
    H H20B 0.0511 -0.1362 0.3308 0.063 Uiso calc R 1 1 . .
    H H20C -0.0389 -0.1665 0.3571 0.063 Uiso calc R 1 1 . .
    C C21 -0.19204(12) 0.3592(3) 0.36448(14) 0.0696(5) Uani d . 1 1 . .
    H H21A -0.2273 0.2709 0.3788 0.084 Uiso calc R 1 1 . .
    H H21B -0.2263 0.4003 0.3015 0.084 Uiso calc R 1 1 . .
    H H21C -0.1834 0.4472 0.4098 0.084 Uiso calc R 1 1 . .
    C C22 0.13333(12) 0.46853(19) 0.37718(12) 0.0572(4) Uani d . 1 1 . .
    H H22A 0.1914 0.4422 0.4287 0.069 Uiso calc R 1 1 . .
    H H22B 0.1136 0.5786 0.3857 0.069 Uiso calc R 1 1 . .
    H H22C 0.1435 0.4624 0.3180 0.069 Uiso calc R 1 1 . .
loop_
    _atom_site_aniso_label
    _atom_site_aniso_U_11
    _atom_site_aniso_U_22
    _atom_site_aniso_U_33
    _atom_site_aniso_U_12
    _atom_site_aniso_U_13
    _atom_site_aniso_U_23
    O1 0.0597(6) 0.0639(7) 0.0500(6) 0.0070(5) 0.0312(5) 0.0096(5)
    O2 0.0725(7) 0.0710(8) 0.0509(6) 0.0287(6) 0.0238(5) -0.0071(5)
    O3 0.0453(6) 0.0567(7) 0.0503(6) 0.0041(4) 0.0116(4) -0.0015(5)
    C1 0.0439(7) 0.0456(8) 0.0553(8) 0.0112(6) 0.0228(6) -0.0012(6)
    C2 0.0508(8) 0.0445(8) 0.0490(8) 0.0064(6) 0.0247(6) -0.0028(6)
    C3 0.0409(7) 0.0388(7) 0.0467(7) 0.0020(5) 0.0209(6) 0.0024(5)
    C4 0.0377(6) 0.0392(7) 0.0484(7) 0.0044(5) 0.0222(6) 0.0031(5)
    C5 0.0378(7) 0.0380(7) 0.0485(7) 0.0014(5) 0.0221(6) 0.0019(5)
    C6 0.0426(7) 0.0456(8) 0.0503(8) 0.0071(6) 0.0236(6) 0.0013(6)
    C7 0.0475(7) 0.0465(8) 0.0475(7) 0.0013(6) 0.0228(6) -0.0019(6)
    C8 0.0385(7) 0.0409(7) 0.0475(7) -0.0038(5) 0.0154(6) 0.0022(6)
    C9 0.0366(7) 0.0402(7) 0.0554(8) 0.0038(5) 0.0195(6) 0.0019(6)
    C10 0.0386(7) 0.0374(7) 0.0503(7) 0.0012(5) 0.0215(6) 0.0019(6)
    C11 0.0457(7) 0.0356(7) 0.0455(7) -0.0027(5) 0.0220(6) 0.0023(5)
    C12 0.0405(6) 0.0388(7) 0.0353(6) 0.0013(5) 0.0145(5) 0.0024(5)
    C13 0.0472(7) 0.0414(7) 0.0396(7) -0.0021(6) 0.0185(6) 0.0016(5)
    C14 0.0426(7) 0.0572(9) 0.0459(7) -0.0040(6) 0.0199(6) 0.0028(6)
    C15 0.0478(8) 0.0611(9) 0.0431(7) 0.0109(7) 0.0188(6) 0.0053(6)
    C16 0.0560(9) 0.0426(8) 0.0511(8) 0.0118(6) 0.0181(7) 0.0028(6)
    C17 0.0483(8) 0.0382(7) 0.0417(7) 0.0012(6) 0.0138(6) 0.0021(5)
    C18 0.0894(13) 0.0862(14) 0.0635(11) 0.0390(11) 0.0334(10) -0.0077(10)
    C19 0.0438(8) 0.0745(12) 0.0640(10) 0.0091(8) 0.0098(7) 0.0015(8)
    C20 0.0618(9) 0.0403(8) 0.0610(9) -0.0061(7) 0.0276(8) 0.0017(7)
    C21 0.0572(10) 0.0882(13) 0.0698(11) 0.0210(9) 0.0307(8) 0.0101(10)
    C22 0.0605(9) 0.0403(8) 0.0660(10) -0.0050(7) 0.0172(8) 0.0037(7)
_geom_special_details
;
All e.s.d.'s (except the e.s.d. in the dihedral angle between two l.s. planes)
are estimated using the full covariance matrix. The cell e.s.d.'s are taken
into account individually in the estimation of e.s.d.'s in distances, angles
and torsion angles; correlations between e.s.d.'s in cell parameters are only
used when they are defined by crystal symmetry. An approximate (isotropic)
treatment of cell e.s.d.'s is used for estimating e.s.d.'s involving l.s.
planes.
;
loop_
    _geom_bond_atom_site_label_1
    _geom_bond_atom_site_label_2
    _geom_bond_site_symmetry_2
    _geom_bond_distance
    _geom_bond_publ_flag
    O1 C11 . 1.2126(16) ?
    O2 C2 . 1.3595(17) ?
    O2 C18 . 1.4166(19) ?
    O3 C8 . 1.3653(17) ?
    O3 C19 . 1.4258(19) ?
    C1 C2 . 1.371(2) ?
    C1 C10 . 1.418(2) ?
    C1 H1 . 0.9500 ?
    C2 C3 . 1.4347(19) ?
    C3 C4 . 1.3761(19) ?
    C3 C11 . 1.4903(19) ?
    C4 C5 . 1.404(2) ?
    C4 H4 . 0.9500 ?
    C5 C6 . 1.4153(19) ?
    C5 C10 . 1.4196(18) ?
    C6 C7 . 1.361(2) ?
    C6 H6 . 0.9500 ?
    C7 C8 . 1.4167(19) ?
    C7 H7 . 0.9500 ?
    C8 C9 . 1.368(2) ?
    C9 C10 . 1.419(2) ?
    C9 H9 . 0.9500 ?
    C11 C12 . 1.5077(18) ?
    C12 C13 . 1.3938(19) ?
    C12 C17 . 1.401(2) ?
    C13 C14 . 1.395(2) ?
    C13 C20 . 1.505(2) ?
    C14 C15 . 1.385(2) ?
    C14 H14 . 0.9500 ?
    C15 C16 . 1.385(2) ?
    C15 C21 . 1.510(2) ?
    C16 C17 . 1.388(2) ?
    C16 H16 . 0.9500 ?
    C17 C22 . 1.511(2) ?
    C18 H18A . 0.9800 ?
    C18 H18B . 0.9800 ?
    C18 H18C . 0.9800 ?
    C19 H19A . 0.9800 ?
    C19 H19B . 0.9800 ?
    C19 H19C . 0.9800 ?
    C20 H20A . 0.9800 ?
    C20 H20B . 0.9800 ?
    C20 H20C . 0.9800 ?
    C21 H21A . 0.9800 ?
    C21 H21B . 0.9800 ?
    C21 H21C . 0.9800 ?
    C22 H22A . 0.9800 ?
    C22 H22B . 0.9800 ?
    C22 H22C . 0.9800 ?
loop_
    _geom_angle_atom_site_label_1
    _geom_angle_atom_site_label_2
    _geom_angle_atom_site_label_3
    _geom_angle_site_symmetry_1
    _geom_angle_site_symmetry_3
    _geom_angle
    _geom_angle_publ_flag
    C2 O2 C18 . . 117.96(13) ?
    C8 O3 C19 . . 117.24(12) ?
    C2 C1 C10 . . 121.38(12) ?
    C2 C1 H1 . . 119.3 ?
    C10 C1 H1 . . 119.3 ?
    O2 C2 C1 . . 124.10(13) ?
    O2 C2 C3 . . 115.47(12) ?
    C1 C2 C3 . . 120.41(12) ?
    C4 C3 C2 . . 117.94(12) ?
    C4 C3 C11 . . 118.67(12) ?
    C2 C3 C11 . . 123.27(12) ?
    C3 C4 C5 . . 122.88(12) ?
    C3 C4 H4 . . 118.6 ?
    C5 C4 H4 . . 118.6 ?
    C4 C5 C6 . . 122.09(12) ?
    C4 C5 C10 . . 118.74(12) ?
    C6 C5 C10 . . 119.15(12) ?
    C7 C6 C5 . . 120.89(12) ?
    C7 C6 H6 . . 119.6 ?
    C5 C6 H6 . . 119.6 ?
    C6 C7 C8 . . 119.88(13) ?
    C6 C7 H7 . . 120.1 ?
    C8 C7 H7 . . 120.1 ?
    O3 C8 C9 . . 125.30(12) ?
    O3 C8 C7 . . 113.68(12) ?
    C9 C8 C7 . . 121.02(13) ?
    C8 C9 C10 . . 119.93(12) ?
    C8 C9 H9 . . 120.0 ?
    C10 C9 H9 . . 120.0 ?
    C1 C10 C9 . . 122.29(12) ?
    C1 C10 C5 . . 118.58(13) ?
    C9 C10 C5 . . 119.12(12) ?
    O1 C11 C3 . . 122.83(12) ?
    O1 C11 C12 . . 119.54(12) ?
    C3 C11 C12 . . 117.58(11) ?
    C13 C12 C17 . . 121.16(13) ?
    C13 C12 C11 . . 119.32(12) ?
    C17 C12 C11 . . 119.48(12) ?
    C12 C13 C14 . . 118.13(13) ?
    C12 C13 C20 . . 121.43(13) ?
    C14 C13 C20 . . 120.43(13) ?
    C15 C14 C13 . . 122.01(14) ?
    C15 C14 H14 . . 119.0 ?
    C13 C14 H14 . . 119.0 ?
    C16 C15 C14 . . 118.37(13) ?
    C16 C15 C21 . . 120.77(15) ?
    C14 C15 C21 . . 120.86(15) ?
    C15 C16 C17 . . 121.88(14) ?
    C15 C16 H16 . . 119.1 ?
    C17 C16 H16 . . 119.1 ?
    C16 C17 C12 . . 118.43(13) ?
    C16 C17 C22 . . 120.44(14) ?
    C12 C17 C22 . . 121.13(13) ?
    O2 C18 H18A . . 109.5 ?
    O2 C18 H18B . . 109.5 ?
    H18A C18 H18B . . 109.5 ?
    O2 C18 H18C . . 109.5 ?
    H18A C18 H18C . . 109.5 ?
    H18B C18 H18C . . 109.5 ?
    O3 C19 H19A . . 109.5 ?
    O3 C19 H19B . . 109.5 ?
    H19A C19 H19B . . 109.5 ?
    O3 C19 H19C . . 109.5 ?
    H19A C19 H19C . . 109.5 ?
    H19B C19 H19C . . 109.5 ?
    C13 C20 H20A . . 109.5 ?
    C13 C20 H20B . . 109.5 ?
    H20A C20 H20B . . 109.5 ?
    C13 C20 H20C . . 109.5 ?
    H20A C20 H20C . . 109.5 ?
    H20B C20 H20C . . 109.5 ?
    C15 C21 H21A . . 109.5 ?
    C15 C21 H21B . . 109.5 ?
    H21A C21 H21B . . 109.5 ?
    C15 C21 H21C . . 109.5 ?
    H21A C21 H21C . . 109.5 ?
    H21B C21 H21C . . 109.5 ?
    C17 C22 H22A . . 109.5 ?
    C17 C22 H22B . . 109.5 ?
    H22A C22 H22B . . 109.5 ?
    C17 C22 H22C . . 109.5 ?
    H22A C22 H22C . . 109.5 ?
    H22B C22 H22C . . 109.5 ?
loop_
    _geom_torsion_atom_site_label_1
    _geom_torsion_atom_site_label_2
    _geom_torsion_atom_site_label_3
    _geom_torsion_atom_site_label_4
    _geom_torsion_site_symmetry_1
    _geom_torsion_site_symmetry_2
    _geom_torsion_site_symmetry_3
    _geom_torsion_site_symmetry_4
    _geom_torsion
    _geom_torsion_publ_flag
    C18 O2 C2 C1 . . . . -0.9(3) ?
    C18 O2 C2 C3 . . . . -179.40(16) ?
    C10 C1 C2 O2 . . . . -179.68(14) ?
    C10 C1 C2 C3 . . . . -1.3(2) ?
    O2 C2 C3 C4 . . . . 177.30(13) ?
    C1 C2 C3 C4 . . . . -1.2(2) ?
    O2 C2 C3 C11 . . . . -6.7(2) ?
    C1 C2 C3 C11 . . . . 174.82(13) ?
    C2 C3 C4 C5 . . . . 2.7(2) ?
    C11 C3 C4 C5 . . . . -173.52(12) ?
    C3 C4 C5 C6 . . . . 176.92(13) ?
    C3 C4 C5 C10 . . . . -1.6(2) ?
    C4 C5 C6 C7 . . . . -177.94(13) ?
    C10 C5 C6 C7 . . . . 0.6(2) ?
    C5 C6 C7 C8 . . . . -0.5(2) ?
    C19 O3 C8 C9 . . . . 0.1(2) ?
    C19 O3 C8 C7 . . . . 179.45(13) ?
    C6 C7 C8 O3 . . . . -179.41(13) ?
    C6 C7 C8 C9 . . . . 0.0(2) ?
    O3 C8 C9 C10 . . . . 179.76(12) ?
    C7 C8 C9 C10 . . . . 0.5(2) ?
    C2 C1 C10 C9 . . . . -176.96(14) ?
    C2 C1 C10 C5 . . . . 2.4(2) ?
    C8 C9 C10 C1 . . . . 178.97(13) ?
    C8 C9 C10 C5 . . . . -0.3(2) ?
    C4 C5 C10 C1 . . . . -0.91(19) ?
    C6 C5 C10 C1 . . . . -179.52(13) ?
    C4 C5 C10 C9 . . . . 178.42(12) ?
    C6 C5 C10 C9 . . . . -0.18(19) ?
    C4 C3 C11 O1 . . . . 154.26(14) ?
    C2 C3 C11 O1 . . . . -21.7(2) ?
    C4 C3 C11 C12 . . . . -23.10(18) ?
    C2 C3 C11 C12 . . . . 160.89(13) ?
    O1 C11 C12 C13 . . . . 98.12(16) ?
    C3 C11 C12 C13 . . . . -84.42(15) ?
    O1 C11 C12 C17 . . . . -79.58(17) ?
    C3 C11 C12 C17 . . . . 97.88(15) ?
    C17 C12 C13 C14 . . . . 1.18(19) ?
    C11 C12 C13 C14 . . . . -176.48(12) ?
    C17 C12 C13 C20 . . . . -179.81(13) ?
    C11 C12 C13 C20 . . . . 2.53(19) ?
    C12 C13 C14 C15 . . . . -1.3(2) ?
    C20 C13 C14 C15 . . . . 179.64(14) ?
    C13 C14 C15 C16 . . . . 0.3(2) ?
    C13 C14 C15 C21 . . . . 179.64(13) ?
    C14 C15 C16 C17 . . . . 1.0(2) ?
    C21 C15 C16 C17 . . . . -178.38(14) ?
    C15 C16 C17 C12 . . . . -1.1(2) ?
    C15 C16 C17 C22 . . . . 178.19(13) ?
    C13 C12 C17 C16 . . . . 0.0(2) ?
    C11 C12 C17 C16 . . . . 177.66(12) ?
    C13 C12 C17 C22 . . . . -179.30(12) ?
    C11 C12 C17 C22 . . . . -1.64(19) ?
loop_
    _geom_hbond_atom_site_label_D
    _geom_hbond_atom_site_label_H
    _geom_hbond_atom_site_label_A
    _geom_hbond_site_symmetry_A
    _geom_hbond_distance_DH
    _geom_hbond_distance_HA
    _geom_hbond_distance_DA
    _geom_hbond_angle_DHA
    C6 H6 O1 4_555 0.95 2.30 3.1123(19) 143
data_global
_journal_date_recd_electronic     2011-10-01
_journal_date_accepted     2011-10-13
_journal_name_full     'Acta Crystallographica, Section E'
_journal_year     2011
_journal_volume     67
_journal_issue     11
_journal_page_first     o3062
_journal_page_last     o3062
_journal_paper_category     QO
_journal_coeditor_code     RZ2647
_publ_contact_author_name     'Akiko Okamoto'
_publ_contact_author_address
;
Department of Organic and Polymer Materials Chemistry
Tokyo University of Agriculture & Technology
2-24-16 Naka-machi
Koganei
Tokyo 184-8588
Japan
;
_publ_contact_author_email     aokamoto@cc.tuat.ac.jp
_publ_contact_author_fax     '+81-42-388-7291'
_publ_contact_author_phone     '+81-42-388-7601'
_publ_section_title
;
(3,6-Dimethoxynaphthalen-2-yl)(2,4,6-trimethylphenyl)methanone
;
loop_
    _publ_author_name
    _publ_author_footnote
    _publ_author_address
    'Muto, Toyokazu' .
;
Department of Organic and Polymer Materials Chemistry
Tokyo University of Agriculture & Technology
2-24-16 Naka-machi
Koganei
Tokyo 184-8588
Japan
;
    'Sasagawa, Kosuke' .
;
Department of Organic and Polymer Materials Chemistry
Tokyo University of Agriculture & Technology
2-24-16 Naka-machi
Koganei
Tokyo 184-8588
Japan
;
    'Okamoto, Akiko' .
;
Department of Organic and Polymer Materials Chemistry
Tokyo University of Agriculture & Technology
2-24-16 Naka-machi
Koganei
Tokyo 184-8588
Japan
;
    'Oike, Hideaki' .
;
Department of Organic and Polymer Materials Chemistry
Tokyo University of Agriculture & Technology
2-24-16 Naka-machi
Koganei
Tokyo 184-8588
Japan
;
    'Yonezawa, Noriyuki' .
;
Department of Organic and Polymer Materials Chemistry
Tokyo University of Agriculture & Technology
2-24-16 Naka-machi
Koganei
Tokyo 184-8588
Japan
;
