# Supplementary material for: (3,6-Dimeth­oxy­naphthalen-2-yl)(2,4,6-trimethyl­phen­yl)methanone
Source: Acta Crystallogr Sect E Struct Rep Online. 2011 Oct 29;67(Pt 11):o3062. doi: 10.1107/S1600536811042401 (PMC3247453; doi:10.1107/S1600536811042401)
Supplement: Supplementary file 2 [file e-67-o3062-Isup2.hkl]

#
# h,k,l, Fc-squared, Fo-squared, sigma(Fo-squared) and status flag
#
data_I
_shelx_title ' Yonezawa-20110526_2_'
_shelx_refln_list_code          4
_shelx_F_calc_maximum      213.45
_exptl_crystal_F_000       712.00
_reflns_d_resolution_high  0.8301
 
loop_
 _symmetry_equiv_pos_as_xyz
 'x, y, z'
 '-x, y+1/2, -z+1/2'
 '-x, -y, -z'
 'x, -y-1/2, z-1/2'
 
_cell_length_a    15.4205
_cell_length_b     8.2370
_cell_length_c    15.3832
_cell_angle_alpha  90.000
_cell_angle_beta  111.299
_cell_angle_gamma  90.000
 
_shelx_F_squared_multiplier     1.000
 
loop_
 _refln_index_h
 _refln_index_k
 _refln_index_l
 _refln_F_squared_calc
 _refln_F_squared_meas
 _refln_F_squared_sigma
 _refln_observed_status
   1   0   0       31.16       33.70      0.33 o
   2   0   0     1148.00      880.93      7.16 o
   3   0   0     1827.42     1591.37     11.11 o
   4   0   0      336.34      257.34      1.60 o
   5   0   0      775.05      753.39      4.40 o
   6   0   0      387.37      386.95      2.12 o
   7   0   0      171.62      173.90      1.14 o
   8   0   0      240.53      217.39      1.46 o
   9   0   0      298.31      257.44      1.79 o
  10   0   0      609.85      692.45      6.66 o
  11   0   0        3.46        5.83      0.66 o
  12   0   0        0.82        0.95      0.63 o
  13   0   0     1020.43     1069.96     14.39 o
  14   0   0       43.55       46.81      1.09 o
  15   0   0      213.03      218.68      2.81 o
  16   0   0      248.99      254.70      3.25 o
  17   0   0        0.12        0.13      0.32 o
   1   1   0     2071.86     1894.12      9.81 o
   2   1   0       67.56       63.33      0.52 o
   3   1   0     1733.67     1439.02      6.69 o
   4   1   0      235.21      235.16      1.02 o
   5   1   0        8.72       13.56      0.16 o
   6   1   0        0.54        1.29      0.10 o
   7   1   0      131.25      129.07      0.71 o
   8   1   0      114.76      134.30      0.64 o
   9   1   0        0.01        0.22      0.10 o
  10   1   0       76.16       78.91      0.64 o
  11   1   0      406.64      400.54      3.08 o
  12   1   0      120.27      123.19      1.19 o
  13   1   0      138.48      151.84      1.50 o
  14   1   0       29.55       33.25      0.70 o
  15   1   0        8.88        9.61      0.44 o
  16   1   0       91.48      106.16      1.27 o
  17   1   0        5.91        7.31      0.46 o
   0   2   0    11001.73    11062.20    124.08 o
   1   2   0     3904.14     3791.21     29.44 o
   2   2   0     1447.97     1375.05      8.19 o
   3   2   0      321.58      319.99      1.84 o
   4   2   0      361.49      347.62      1.82 o
   5   2   0      218.08      247.14      1.02 o
   6   2   0     1368.34     1368.84      8.75 o
   7   2   0      676.62      684.69      4.42 o
   8   2   0      228.39      251.02      1.33 o
   9   2   0       79.80       72.50      0.53 o
  10   2   0        1.48        0.89      0.18 o
  11   2   0      103.64      100.46      1.05 o
  12   2   0        1.35        3.48      0.30 o
  13   2   0       36.24       39.79      0.61 o
  14   2   0       28.50       34.42      0.67 o
  15   2   0        2.59        1.86      0.28 o
  16   2   0       39.56       44.49      0.79 o
   1   3   0      795.51      844.40      4.89 o
   2   3   0      363.63      369.27      2.26 o
   3   3   0       58.03       82.59      0.50 o
   4   3   0     3470.75     3299.83     23.85 o
   5   3   0       39.88       24.99      0.21 o
   6   3   0        0.01        0.25      0.11 o
   7   3   0      554.11      578.42      3.00 o
   8   3   0       17.24       17.31      0.31 o
   9   3   0        0.16        1.92      0.33 o
  10   3   0        0.03        0.30      0.24 o
  11   3   0      224.55      236.66      1.94 o
  12   3   0        1.64        2.56      0.35 o
  13   3   0       15.35       12.02      0.46 o
  14   3   0       17.38       16.74      0.42 o
  15   3   0       12.43       10.61      0.42 o
  16   3   0       62.17       73.35      0.90 o
   0   4   0     3620.79     3713.00     34.66 o
   1   4   0     3631.70     3729.21     24.03 o
   2   4   0      423.80      411.03      2.84 o
   3   4   0       76.20       91.86      0.61 o
   4   4   0      774.33      912.99      4.98 o
   5   4   0      125.39      122.18      0.99 o
   6   4   0      174.66      198.40      1.12 o
   7   4   0        8.60        4.36      0.28 o
   8   4   0      788.83      736.38      7.38 o
   9   4   0       75.44       73.40      1.09 o
  10   4   0        4.75        6.44      0.40 o
  11   4   0        2.62        2.61      0.29 o
  12   4   0       93.33       95.35      0.91 o
  13   4   0       10.32       11.72      0.38 o
  14   4   0        2.60        2.10      0.26 o
  15   4   0       69.10       79.91      0.78 o
   1   5   0      236.39      261.07      2.24 o
   2   5   0      111.12      120.06      0.85 o
   3   5   0       10.03        7.20      0.22 o
   4   5   0      280.89      311.95      3.19 o
   5   5   0       98.00      107.00      1.03 o
   6   5   0       39.14       31.91      0.53 o
   7   5   0      107.39      109.35      1.25 o
   8   5   0       20.11       16.97      0.44 o
   9   5   0        4.75        6.71      0.33 o
  10   5   0      157.83      130.95      2.14 o
  11   5   0        8.04        8.47      0.33 o
  12   5   0       94.75       92.79      0.87 o
  13   5   0        0.51        0.28      0.18 o
  14   5   0        9.19       11.31      0.33 o
   0   6   0        3.10        0.83      0.23 o
   1   6   0       10.82        8.63      0.25 o
   2   6   0        0.11        0.21      0.18 o
   3   6   0        5.48        4.45      0.28 o
   4   6   0      386.90      397.33      3.35 o
   5   6   0       93.10       83.43      0.95 o
   6   6   0      325.60      329.51      3.97 o
   7   6   0      221.57      211.37      2.18 o
   8   6   0       55.72       51.04      0.64 o
   9   6   0       89.43       85.30      1.77 o
  10   6   0       14.78       15.12      0.42 o
  11   6   0        7.60        7.40      0.35 o
  12   6   0       63.99       71.03      1.10 o
  13   6   0        6.05        4.02      0.69 o
   1   7   0        2.37        1.12      0.37 o
   2   7   0        1.88        1.24      0.35 o
   3   7   0      232.62      223.79      4.81 o
   4   7   0      269.85      262.52      3.04 o
   5   7   0       47.60       45.56      0.84 o
   6   7   0       64.18       59.61      1.21 o
   7   7   0       13.22       10.49      0.53 o
   8   7   0       18.44       16.58      0.60 o
   9   7   0       37.98       36.03      0.87 o
  10   7   0       10.00       10.85      0.53 o
  11   7   0        4.51        1.53      0.80 o
  12   7   0        3.37        4.51      0.98 o
   1   8   0       56.42       69.27      4.87 o
   2   8   0       72.62       67.80      3.32 o
   3   8   0       19.96       16.42      0.91 o
   4   8   0        2.34        2.17      0.34 o
   5   8   0        9.22        9.70      0.61 o
   6   8   0       32.48       38.09      0.91 o
   7   8   0        0.23        0.12      0.37 o
   8   8   0       47.34       49.48      1.59 o
   9   8   0       10.30       10.17      1.31 o
  10   8   0       20.64       27.64      0.72 o
   2   9   0       10.77       11.09      0.98 o
   3   9   0       13.32       14.72      0.81 o
   4   9   0        3.82        2.50      0.49 o
   5   9   0       33.41       31.39      1.02 o
   6   9   0       47.55       49.07      1.50 o
   7   9   0       26.03       26.76      1.06 o
 -17   1   1        3.63        3.10      0.32 o
 -16   1   1      153.15      159.66      1.58 o
 -15   1   1      296.52      309.93      3.02 o
 -14   1   1       11.65        9.63      0.51 o
 -13   1   1        1.43        2.16      0.35 o
 -12   1   1        0.44        0.60      0.23 o
 -11   1   1        1.44        2.01      0.37 o
 -10   1   1        0.01        0.43      0.17 o
  -9   1   1      450.20      479.20      2.23 o
  -8   1   1      619.24      596.90      2.77 o
  -7   1   1      637.49      564.08      2.78 o
  -6   1   1     1144.42     1101.90      7.58 o
  -5   1   1      222.28      212.49      0.96 o
  -4   1   1      142.49      163.10      1.20 o
  -3   1   1    15773.63    15872.63    143.58 o
  -2   1   1    16067.84    17035.12    196.31 o
  -1   1   1      140.69      145.59      0.94 o
   0   1   1     5763.78     5552.46     61.52 o
   1   1   1      102.20       91.51      0.84 o
   2   1   1      462.10      432.38      2.62 o
   3   1   1     1272.45     1119.15      5.29 o
   4   1   1        4.89        7.02      0.19 o
   5   1   1        0.00        0.92      0.15 o
   6   1   1     1009.43     1014.60      6.82 o
   7   1   1      883.05      930.81      4.05 o
   8   1   1       61.20       78.06      0.41 o
   9   1   1        0.02        2.00      0.16 o
  10   1   1       70.83       73.60      0.70 o
  11   1   1       16.71       19.79      0.40 o
  12   1   1       42.37       41.23      0.71 o
  13   1   1     2530.89     2742.61     30.27 o
  14   1   1      281.51      295.21      3.07 o
  15   1   1       13.73       12.40      0.47 o
  16   1   1        0.05        0.04      0.21 o
 -17   2   1        5.58        6.07      0.73 o
 -16   2   1      187.89      213.71      1.99 o
 -15   2   1      120.98      119.40      1.32 o
 -14   2   1       37.95       33.03      0.57 o
 -13   2   1       94.57       70.78      0.85 o
 -12   2   1      636.29      623.29      5.26 o
 -11   2   1      185.23      154.78      1.37 o
 -10   2   1       51.40       65.75      0.56 o
  -9   2   1        1.39        1.37      0.14 o
  -8   2   1       91.72       99.71      0.66 o
  -7   2   1       10.01       10.05      0.16 o
  -6   2   1       11.07       10.76      0.22 o
  -5   2   1     1301.38     1265.69      6.29 o
  -4   2   1     3718.33     3580.28     21.00 o
  -3   2   1    17477.47    17825.80    153.61 o
  -2   2   1     4386.46     4041.09     25.04 o
  -1   2   1     2524.76     2585.19     15.02 o
   0   2   1     5158.44     4801.81     28.79 o
   1   2   1       67.13       64.92      0.59 o
   2   2   1     3760.06     3431.32     20.75 o
   3   2   1       40.85       38.58      0.33 o
   4   2   1       68.87       54.56      0.37 o
   5   2   1      175.11      160.25      0.84 o
   6   2   1      178.11      197.11      1.21 o
   7   2   1       34.52       48.41      0.35 o
   8   2   1      100.40      112.99      0.83 o
   9   2   1      170.18      196.65      1.18 o
  10   2   1        6.75       12.38      0.42 o
  11   2   1      189.90      186.20      1.74 o
  12   2   1      373.60      379.20      3.19 o
  13   2   1       51.26       48.42      0.76 o
  14   2   1       14.31       15.76      0.56 o
  15   2   1       20.97       17.32      0.62 o
  16   2   1       21.75       25.35      0.63 o
 -16   3   1      173.98      200.18      2.11 o
 -15   3   1       24.40       25.52      0.55 o
 -14   3   1       11.47       12.56      0.52 o
 -13   3   1        0.68        0.62      0.29 o
 -12   3   1        1.05        1.20      0.34 o
 -11   3   1       40.53       37.14      0.58 o
 -10   3   1       26.59       30.87      0.56 o
  -9   3   1       58.87       53.03      0.65 o
  -8   3   1        1.71        0.96      0.14 o
  -7   3   1        0.02        7.12      0.22 o
  -6   3   1        0.09        0.64      0.12 o
  -5   3   1       52.60       78.62      0.64 o
  -4   3   1     3347.64     3360.54     20.52 o
  -3   3   1     2829.69     2792.55     16.62 o
  -2   3   1      640.33      694.42      4.79 o
  -1   3   1      131.37      109.43      0.81 o
   0   3   1     1266.64     1200.67      7.85 o
   1   3   1      536.32      629.76      3.86 o
   2   3   1     1159.12     1187.23      6.49 o
   3   3   1        1.54        1.02      0.12 o
   4   3   1     1018.79     1109.67      5.95 o
   5   3   1      149.18      158.35      0.97 o
   6   3   1       17.73       25.27      0.26 o
   7   3   1      167.05      147.19      1.24 o
   8   3   1        1.30        0.54      0.22 o
   9   3   1        8.99        8.37      0.40 o
  10   3   1        1.75        1.32      0.30 o
  11   3   1       45.60       42.75      0.67 o
  12   3   1      309.15      312.91      2.61 o
  13   3   1       18.82       21.87      0.56 o
  14   3   1       60.49       54.42      0.76 o
  15   3   1       56.96       66.41      0.92 o
  16   3   1       30.53       31.35      0.61 o
 -16   4   1       39.83       42.27      0.81 o
 -15   4   1        0.07        0.33      0.20 o
 -14   4   1        6.50        6.23      0.32 o
 -13   4   1       19.91       20.94      0.44 o
 -12   4   1        5.00        4.69      0.29 o
 -11   4   1       38.30       32.57      0.57 o
 -10   4   1       12.86       13.97      0.40 o
  -9   4   1      127.80      121.58      1.62 o
  -8   4   1       49.11       55.95      0.65 o
  -7   4   1        1.36        0.75      0.20 o
  -6   4   1        7.77       10.07      0.28 o
  -5   4   1     1153.03     1292.72      7.71 o
  -4   4   1      512.06      537.74      3.47 o
  -3   4   1        1.84        2.89      0.17 o
  -2   4   1       85.70       86.27      0.60 o
  -1   4   1      211.83      184.49      1.41 o
   0   4   1      181.18      211.91      1.61 o
   1   4   1      494.30      587.51      4.01 o
   2   4   1      385.03      366.17      2.28 o
   3   4   1      920.28      972.85      6.13 o
   4   4   1       16.89       14.22      0.24 o
   5   4   1       32.69       38.50      0.36 o
   6   4   1      259.66      245.09      1.52 o
   7   4   1        1.94        0.66      0.27 o
   8   4   1       29.08       31.31      0.53 o
   9   4   1      418.58      421.11      4.52 o
  10   4   1      133.69      138.87      1.57 o
  11   4   1       18.31       19.99      0.50 o
  12   4   1        6.01        6.00      0.36 o
  13   4   1        0.13        0.70      0.23 o
  14   4   1        0.22        0.29      0.24 o
  15   4   1       17.18       19.10      0.58 o
 -15   5   1        0.33        0.32      0.28 o
 -14   5   1       16.99       16.58      0.42 o
 -13   5   1        5.00        5.53      0.29 o
 -12   5   1        0.08        0.30      0.21 o
 -11   5   1       53.26       49.32      0.60 o
 -10   5   1        4.63        1.92      0.26 o
  -9   5   1       14.62       11.47      0.34 o
  -8   5   1      113.51      111.01      1.15 o
  -7   5   1      309.31      294.70      2.43 o
  -6   5   1        4.68        7.19      0.29 o
  -5   5   1       17.70       19.98      0.74 o
  -4   5   1      327.26      339.31      2.28 o
  -3   5   1        6.67        3.87      0.28 o
  -2   5   1      121.48      118.20      0.88 o
  -1   5   1       73.62       58.74      0.57 o
   0   5   1      566.26      618.54      5.68 o
   1   5   1     1042.90     1081.27      8.44 o
   2   5   1      257.58      317.82      2.55 o
   3   5   1       29.54       28.28      0.38 o
   4   5   1       39.07       32.89      0.40 o
   5   5   1      150.55      170.50      1.68 o
   6   5   1       91.59       88.48      1.05 o
   7   5   1      643.34      597.94      6.28 o
   8   5   1      260.10      243.46      2.55 o
   9   5   1      278.68      279.65      4.22 o
  10   5   1       11.16        9.29      0.42 o
  11   5   1       18.01       17.87      0.39 o
  12   5   1       63.15       59.44      0.66 o
  13   5   1       28.66       29.47      0.45 o
  14   5   1       16.11       20.34      0.50 o
 -14   6   1        0.51        0.06      0.25 o
 -13   6   1        0.27        0.21      0.21 o
 -12   6   1        0.44        1.28      0.29 o
 -11   6   1       33.04       24.80      0.59 o
 -10   6   1       34.39       31.08      0.71 o
  -9   6   1       23.06       25.08      0.65 o
  -8   6   1      137.93      135.80      2.36 o
  -7   6   1        0.35        1.00      0.36 o
  -6   6   1       48.54       45.46      0.87 o
  -5   6   1      473.47      435.35      4.32 o
  -4   6   1      871.35      849.97     10.76 o
  -3   6   1      841.65      849.20     16.21 o
  -2   6   1      181.37      179.23      3.61 o
  -1   6   1      126.89      114.50      1.67 o
   0   6   1       69.03       62.10      1.59 o
   1   6   1      394.08      400.84      5.21 o
   2   6   1       24.98       25.70      0.47 o
   3   6   1      279.89      284.20      2.99 o
   4   6   1        3.42        4.51      0.36 o
   5   6   1       45.69       46.21      0.73 o
   6   6   1       22.80       20.75      0.54 o
   7   6   1       10.03       11.06      0.62 o
   8   6   1       59.14       66.75      1.13 o
   9   6   1       10.35       10.70      0.39 o
  10   6   1       16.86       17.72      0.46 o
  11   6   1       13.62       12.56      0.37 o
  12   6   1       39.37       42.76      0.62 o
  13   6   1        0.02        0.15      0.27 o
 -12   7   1        0.85        0.51      0.30 o
 -11   7   1        3.91        4.51      0.54 o
 -10   7   1        1.11        0.39      0.34 o
  -9   7   1       37.11       33.42      0.81 o
  -8   7   1       66.67       54.74      1.63 o
  -7   7   1       26.31       29.05      0.75 o
  -6   7   1        6.00        5.55      0.55 o
  -5   7   1        1.32        1.02      0.38 o
  -4   7   1       81.95       77.35      1.23 o
  -3   7   1        1.68        2.70      0.78 o
  -2   7   1        0.11        0.89      0.33 o
  -1   7   1        4.28        3.53      0.50 o
   0   7   1        4.55        5.03      0.42 o
   1   7   1       80.86       67.89      3.05 o
   2   7   1       26.13       31.22      1.07 o
   3   7   1      367.72      352.15      6.99 o
   4   7   1       57.54       55.53      0.91 o
   5   7   1      109.13      106.55      1.49 o
   6   7   1       31.75       30.80      0.69 o
   7   7   1       53.30       52.61      1.25 o
   8   7   1        4.22        6.12      0.68 o
   9   7   1        8.71        8.56      0.64 o
  10   7   1        5.64        2.77      0.51 o
  11   7   1        2.36        1.41      0.44 o
 -10   8   1        0.00        0.20      0.44 o
  -9   8   1       57.25       52.37      1.85 o
  -8   8   1       69.00       69.91      2.30 o
  -7   8   1        7.60        6.71      0.43 o
  -6   8   1        0.98        0.76      0.33 o
  -5   8   1        7.56        7.42      0.42 o
  -4   8   1        0.06        0.34      0.36 o
  -3   8   1        2.32        2.82      0.57 o
  -2   8   1        0.97        1.28      0.53 o
  -1   8   1       33.37       34.98      1.76 o
   1   8   1       33.42       25.85      1.28 o
   2   8   1       60.64       50.79      1.30 o
   3   8   1       99.80       83.18      4.25 o
   4   8   1       61.86       60.82      1.07 o
   5   8   1        6.89        8.37      0.50 o
   6   8   1       28.37       28.27      0.88 o
   7   8   1       44.39       42.40      1.48 o
   8   8   1        1.49        0.50      0.41 o
   9   8   1       15.52       19.17      0.68 o
  -7   9   1        7.16        7.88      4.99 o
  -6   9   1        2.91        1.23      0.77 o
  -5   9   1        3.97        2.29      0.75 o
  -4   9   1        0.02        0.45      0.43 o
  -3   9   1       13.87       10.14      1.34 o
  -2   9   1        8.34        5.85      0.55 o
   2   9   1       17.52       20.16      0.68 o
   3   9   1        0.57        0.54      0.40 o
   4   9   1        3.28        4.28      1.18 o
   5   9   1       15.34       14.11      0.97 o
   6   9   1       57.27       55.25      4.35 o
 -17   0   2        5.17        2.09      0.72 o
 -16   0   2       53.90       58.46      1.01 o
 -15   0   2       55.60       62.31      1.18 o
 -14   0   2       13.20       13.95      0.68 o
 -13   0   2      174.00      158.35      2.32 o
 -12   0   2      287.20      265.06      2.82 o
 -11   0   2       12.57       13.88      0.51 o
 -10   0   2        9.85        6.94      0.29 o
  -9   0   2       65.03       62.49      0.49 o
  -8   0   2       83.89      103.22      0.80 o
  -7   0   2     3580.71     3371.71     26.31 o
  -6   0   2      485.12      430.91      2.35 o
  -5   0   2     1803.49     1614.98     14.79 o
  -4   0   2       27.38       24.82      0.49 o
  -3   0   2      394.85      434.37      3.89 o
  -2   0   2     5578.34     5522.34     48.29 o
  -1   0   2       47.48       48.34      0.35 o
   0   0   2       18.15       41.23      0.48 o
   1   0   2      181.80      203.82      1.12 o
   2   0   2       26.56       36.03      0.61 o
   3   0   2     1042.06      868.28      7.02 o
   4   0   2      587.05      587.47      3.73 o
   5   0   2      608.90      569.51      3.22 o
   6   0   2      369.38      373.67      2.04 o
   7   0   2      177.96      181.57      1.07 o
   8   0   2     1268.64     1339.28      9.06 o
   9   0   2      143.25      123.14      1.23 o
  10   0   2      101.01      104.73      1.73 o
  11   0   2     2407.86     2489.83     38.12 o
  12   0   2      136.66      136.28      2.11 o
  13   0   2       24.97       19.57      0.84 o
  14   0   2        5.90        6.02      0.48 o
  15   0   2       18.70       19.20      0.60 o
  16   0   2        8.10        9.39      0.66 o
 -17   1   2       35.25       38.07      0.59 o
 -16   1   2        4.58        6.49      0.40 o
 -15   1   2       50.58       47.10      0.76 o
 -14   1   2        1.03        1.12      0.27 o
 -13   1   2        3.93        3.12      0.34 o
 -12   1   2       93.21       75.04      0.82 o
 -11   1   2      221.72      200.30      1.44 o
 -10   1   2       52.43       38.56      0.54 o
  -9   1   2        1.11        5.85      0.17 o
  -8   1   2      407.50      432.72      2.31 o
  -7   1   2     3754.33     3995.87     23.89 o
  -6   1   2       10.22        0.72      0.09 o
  -5   1   2      751.67      784.70      5.73 o
  -4   1   2     1008.94      948.20      7.42 o
  -3   1   2     8630.22     8352.20     89.83 o
  -2   1   2     7636.91     7537.10     85.27 o
  -1   1   2     3827.70     3451.84     30.07 o
   0   1   2     5459.60     5252.66     51.00 o
   1   1   2    14429.03    13535.06    149.96 o
   2   1   2       38.96       56.40      0.47 o
   3   1   2     1768.24     1654.70     10.42 o
   4   1   2       26.69       35.40      0.29 o
   5   1   2      412.78      421.29      1.78 o
   6   1   2      138.97      182.79      0.76 o
   7   1   2      325.57      365.70      1.55 o
   8   1   2       16.76       13.40      0.20 o
   9   1   2      203.57      234.28      1.39 o
  10   1   2      245.30      253.22      2.19 o
  11   1   2      704.70      696.40      6.02 o
  12   1   2      129.47      119.11      1.31 o
  13   1   2       28.93       31.78      0.62 o
  14   1   2       46.84       46.70      0.78 o
  15   1   2        0.23        0.76      0.27 o
  16   1   2        1.81        1.44      0.35 o
 -17   2   2       20.45       18.43      0.54 o
 -16   2   2        5.93        6.91      0.43 o
 -15   2   2       10.68       11.14      0.40 o
 -14   2   2        7.46       10.67      0.47 o
 -13   2   2        0.44        0.65      0.26 o
 -12   2   2       44.22       47.98      0.65 o
 -11   2   2       42.23       46.61      0.63 o
 -10   2   2      156.82      172.37      1.10 o
  -9   2   2        1.46        1.32      0.12 o
  -8   2   2      464.84      532.40      3.34 o
  -7   2   2      686.02      731.10      4.44 o
  -6   2   2     3202.79     3247.50     19.46 o
  -5   2   2       44.26       49.36      0.33 o
  -4   2   2      134.02      114.85      0.91 o
  -3   2   2     9137.70     9007.58     81.26 o
  -2   2   2    12934.60    13005.92    131.69 o
  -1   2   2        2.44        1.80      0.10 o
   0   2   2      720.85      714.62      4.82 o
   1   2   2        0.21        0.50      0.06 o
   2   2   2      713.08      677.34      5.00 o
   3   2   2      140.10      151.44      0.92 o
   4   2   2        7.36        2.77      0.14 o
   5   2   2      200.43      193.06      1.05 o
   6   2   2     1067.74     1120.57      6.36 o
   7   2   2       19.64       18.53      0.24 o
   8   2   2        3.99        1.19      0.13 o
   9   2   2      146.42      165.57      1.21 o
  10   2   2     1206.09     1196.49     10.02 o
  11   2   2      351.56      337.12      2.93 o
  12   2   2      169.57      170.01      1.66 o
  13   2   2        4.67        7.23      0.52 o
  14   2   2        3.38        4.52      0.46 o
  15   2   2       11.08       13.23      0.59 o
  16   2   2        1.21        1.31      0.29 o
 -17   3   2        6.96        7.90      0.47 o
 -16   3   2        0.87        0.37      0.22 o
 -15   3   2       37.37       39.31      0.62 o
 -14   3   2        7.91        6.56      0.37 o
 -13   3   2        0.14        0.51      0.27 o
 -12   3   2        1.67        2.81      0.27 o
 -11   3   2      103.46       99.48      0.97 o
 -10   3   2        2.30        2.61      0.25 o
  -9   3   2       93.36       87.15      1.08 o
  -8   3   2      172.34      180.86      1.09 o
  -7   3   2     1055.18     1221.05      7.27 o
  -6   3   2     1046.84     1223.25      7.29 o
  -5   3   2     3449.10     3542.22     23.18 o
  -4   3   2      168.40      185.69      1.42 o
  -3   3   2     5870.43     5343.41     42.30 o
  -2   3   2     1681.58     1750.65      9.83 o
  -1   3   2      112.22      100.57      0.62 o
   0   3   2     2409.17     2336.70     14.65 o
   1   3   2      323.74      350.80      1.94 o
   2   3   2      655.99      716.37      3.83 o
   3   3   2      792.50      798.92      5.48 o
   4   3   2       32.37       51.48      0.33 o
   5   3   2      133.27      141.21      0.77 o
   6   3   2      150.02      162.40      1.24 o
   7   3   2      137.34      146.68      1.05 o
   8   3   2      355.19      318.03      3.78 o
   9   3   2      376.42      362.90      2.85 o
  10   3   2      271.83      286.61      2.38 o
  11   3   2      240.80      234.42      2.11 o
  12   3   2       48.82       49.58      0.66 o
  13   3   2        0.57        1.07      0.34 o
  14   3   2        6.16        5.80      0.48 o
  15   3   2        7.16       10.00      0.47 o
 -16   4   2        0.00       -0.08      0.25 o
 -15   4   2       10.21       11.18      0.39 o
 -14   4   2        1.12        2.14      0.26 o
 -13   4   2        1.27        0.86      0.24 o
 -12   4   2       13.31       16.68      0.39 o
 -11   4   2        0.00        0.22      0.20 o
 -10   4   2        0.00        0.14      0.21 o
  -9   4   2       84.40       86.42      1.26 o
  -8   4   2       20.09       15.93      0.41 o
  -7   4   2       69.43       58.16      0.53 o
  -6   4   2      928.52     1016.39      7.56 o
  -5   4   2       11.14       17.48      0.26 o
  -4   4   2      475.62      556.80      4.05 o
  -3   4   2      365.69      372.14      2.86 o
  -2   4   2      164.02      136.48      0.99 o
  -1   4   2      323.76      340.85      2.10 o
   0   4   2        8.23        9.18      0.12 o
   1   4   2        8.08       12.58      0.14 o
   2   4   2        3.13        4.15      0.11 o
   3   4   2      134.62      132.56      0.91 o
   4   4   2       42.81       42.53      0.33 o
   5   4   2       39.53       45.83      0.37 o
   6   4   2       42.21       41.51      0.40 o
   7   4   2       79.01       61.18      0.79 o
   8   4   2      180.22      172.65      2.15 o
   9   4   2      190.37      194.46      2.72 o
  10   4   2      310.09      312.72      2.65 o
  11   4   2        7.09        6.91      0.34 o
  12   4   2        6.37        7.36      0.34 o
  13   4   2       62.60       70.01      0.72 o
  14   4   2        0.28        0.53      0.19 o
 -15   5   2        3.73        2.07      0.29 o
 -14   5   2        0.34        0.11      0.24 o
 -13   5   2        0.14        0.59      0.29 o
 -12   5   2        0.00        0.13      0.24 o
 -11   5   2       64.56       49.96      0.87 o
 -10   5   2        0.71        2.50      0.46 o
  -9   5   2      175.96      157.65      2.12 o
  -8   5   2      790.93      806.42      8.61 o
  -7   5   2      275.45      252.89      2.47 o
  -6   5   2      248.97      228.65      2.20 o
  -5   5   2       87.12       93.05      1.20 o
  -4   5   2      718.55      734.49      6.73 o
  -3   5   2       88.42       88.04      1.01 o
  -2   5   2      162.69      174.50      1.86 o
  -1   5   2      175.59      200.02      2.19 o
   0   5   2       30.44       18.30      0.25 o
   1   5   2      189.23      229.03      1.98 o
   2   5   2       40.13       29.41      0.33 o
   3   5   2       50.37       41.60      0.49 o
   4   5   2      764.68      771.03      6.65 o
   5   5   2       19.25       17.39      0.40 o
   6   5   2       76.83       64.33      0.82 o
   7   5   2      311.26      307.90      2.51 o
   8   5   2      305.06      306.31      2.97 o
   9   5   2      153.09      151.03      1.70 o
  10   5   2       30.47       36.03      0.61 o
  11   5   2       20.97       18.40      0.47 o
  12   5   2       48.27       50.13      0.60 o
  13   5   2        6.01        9.66      0.32 o
  14   5   2        3.35        2.96      0.45 o
 -14   6   2       41.68       44.49      1.83 o
 -13   6   2        1.44        1.10      0.34 o
 -12   6   2      125.05      118.17      1.29 o
 -11   6   2        3.95        3.60      0.48 o
 -10   6   2       14.53       10.69      0.50 o
  -9   6   2        1.56        0.17      0.30 o
  -8   6   2       93.16       87.22      1.32 o
  -7   6   2       31.65       33.09      0.85 o
  -6   6   2        0.54        0.18      0.33 o
  -5   6   2       37.30       37.26      1.01 o
  -4   6   2       71.35       76.09      1.88 o
  -3   6   2      331.25      324.96      5.87 o
  -2   6   2       28.27       24.79      0.50 o
  -1   6   2      211.01      228.54      4.11 o
   0   6   2      149.69      151.47      2.52 o
   1   6   2        8.88        7.59      0.37 o
   2   6   2       79.30       75.17      1.65 o
   3   6   2       14.32       13.14      0.53 o
   4   6   2      138.19      137.32      1.70 o
   5   6   2        8.16        8.74      0.52 o
   6   6   2       24.40       28.46      0.76 o
   7   6   2        1.97        0.92      0.38 o
   8   6   2        1.59        1.57      0.31 o
   9   6   2        2.32        2.43      0.31 o
  10   6   2        6.85        7.63      0.33 o
  11   6   2        9.00        6.30      0.30 o
  12   6   2        1.11        1.11      0.20 o
 -12   7   2        0.52       -0.21      0.34 o
 -11   7   2       59.15       55.33      1.42 o
 -10   7   2        2.25        1.01      0.36 o
  -9   7   2       31.12       28.51      1.19 o
  -8   7   2        7.57        8.48      0.51 o
  -7   7   2        3.63        4.66      0.46 o
  -6   7   2        0.49        0.53      0.33 o
  -5   7   2      246.36      254.62      3.40 o
  -4   7   2       16.42       18.07      0.72 o
  -3   7   2       28.94       27.08      0.60 o
  -2   7   2      209.04      199.18      2.39 o
  -1   7   2       21.55       26.73      0.61 o
   0   7   2      162.16      147.35      4.78 o
   1   7   2       27.93       22.53      0.67 o
   2   7   2        7.98       12.68      0.52 o
   3   7   2       10.73        9.29      0.48 o
   4   7   2      146.26      143.79      1.68 o
   5   7   2      275.72      273.84      2.78 o
   6   7   2        1.09        1.03      0.31 o
   7   7   2       21.84       27.03      0.67 o
   8   7   2        2.95        2.71      0.33 o
   9   7   2       18.49       20.84      0.54 o
  10   7   2        5.99        6.14      0.31 o
  11   7   2        0.69        0.85      0.43 o
 -10   8   2        0.43       -0.05      0.23 o
  -9   8   2        2.12        0.59      0.30 o
  -8   8   2       82.90       82.03      3.41 o
  -7   8   2        4.70        6.26      0.48 o
  -6   8   2        7.22        6.48      0.69 o
  -5   8   2        3.11        1.57      0.39 o
  -4   8   2       32.80       28.03      0.89 o
  -3   8   2       32.81       29.50      0.81 o
  -2   8   2       28.47       27.77      0.80 o
  -1   8   2       16.07       16.77      0.73 o
   0   8   2       16.12       15.99      0.76 o
   1   8   2        2.69        3.06      1.00 o
   2   8   2        6.48        6.56      0.43 o
   3   8   2        0.92        0.82      0.52 o
   4   8   2        4.29        1.51      0.46 o
   5   8   2      113.30      103.18      1.79 o
   6   8   2        3.41        2.61      0.46 o
   7   8   2       39.26       38.10      1.46 o
   8   8   2       12.33       16.33      0.72 o
   9   8   2       12.35       18.11      0.66 o
  -7   9   2        1.95        0.96      0.57 o
  -6   9   2        2.83        0.59      0.29 o
  -5   9   2        4.66        3.05      2.19 o
  -4   9   2       52.57       60.41      1.80 o
  -3   9   2       20.93       24.92      1.02 o
  -2   9   2       13.25       16.39      0.79 o
   1   9   2        1.15        0.70      0.42 o
   2   9   2        1.22        0.71      0.52 o
   3   9   2       59.52       62.66      1.23 o
   4   9   2        5.03        5.39      0.63 o
   5   9   2       48.28       48.73      1.31 o
   6   9   2       20.85       17.74      0.82 o
 -18   1   3        2.26        3.43      0.62 o
 -17   1   3        3.30        5.06      0.64 o
 -16   1   3        1.07        0.75      0.28 o
 -15   1   3       36.74       34.94      0.57 o
 -14   1   3       22.61       22.31      0.49 o
 -13   1   3      465.03      491.10      4.21 o
 -12   1   3       86.56       90.93      0.90 o
 -11   1   3      536.17      546.91      3.49 o
 -10   1   3      894.10      942.76      6.47 o
  -9   1   3      280.98      331.75      1.79 o
  -8   1   3      258.07      240.52      1.53 o
  -7   1   3     3977.72     3973.85     24.15 o
  -6   1   3        5.06        7.14      0.14 o
  -5   1   3     2234.49     2188.09     12.85 o
  -4   1   3      366.89      361.72      2.78 o
  -3   1   3     2503.52     2239.92     19.84 o
  -2   1   3     1949.20     1711.77     11.18 o
  -1   1   3     3097.53     2836.33     15.67 o
   0   1   3      214.16      197.63      1.22 o
   1   1   3        2.38        4.43      0.16 o
   2   1   3     2031.24     1870.31     15.09 o
   3   1   3       75.26       70.24      0.44 o
   4   1   3       41.81       48.73      0.28 o
   5   1   3      567.85      636.90      2.80 o
   6   1   3     1107.15     1204.72      5.94 o
   7   1   3      395.84      353.91      1.54 o
   8   1   3       95.35       83.69      0.56 o
   9   1   3       98.02       88.38      0.81 o
  10   1   3        7.05        7.04      0.32 o
  11   1   3      128.24      121.68      1.20 o
  12   1   3        0.95        1.96      0.36 o
  13   1   3       11.02       11.11      0.45 o
  14   1   3        0.26        0.52      0.28 o
  15   1   3        3.01        2.33      0.33 o
 -17   2   3        2.48        1.01      0.24 o
 -16   2   3        2.18        1.60      0.27 o
 -15   2   3       14.31       14.36      0.39 o
 -14   2   3      131.29      131.26      1.24 o
 -13   2   3        0.49        0.62      0.29 o
 -12   2   3        3.67        4.31      0.31 o
 -11   2   3        6.80        4.22      0.29 o
 -10   2   3       52.57       34.45      0.35 o
  -9   2   3      610.57      590.92      3.40 o
  -8   2   3       20.49       31.80      0.41 o
  -7   2   3      802.61      893.99      5.42 o
  -6   2   3     1016.46      911.96      6.40 o
  -5   2   3     2613.66     2652.40     18.85 o
  -4   2   3      885.41      966.67      7.96 o
  -3   2   3      745.17      753.55      6.31 o
  -2   2   3      315.72      285.48      2.03 o
  -1   2   3     1119.18     1037.16      6.56 o
   0   2   3     1797.31     1743.72     15.69 o
   1   2   3       25.84       14.99      0.19 o
   2   2   3      963.46      939.88      7.77 o
   3   2   3      174.70      160.20      0.84 o
   4   2   3     1734.15     1649.71      9.07 o
   5   2   3      147.76      148.00      0.95 o
   6   2   3      949.74     1005.02      4.79 o
   7   2   3      858.60      909.90      4.95 o
   8   2   3      478.01      431.05      2.56 o
   9   2   3      268.50      259.14      2.05 o
  10   2   3      230.38      237.55      1.94 o
  11   2   3      501.55      496.72      4.46 o
  12   2   3       73.96       71.33      1.02 o
  13   2   3      170.08      167.06      1.78 o
  14   2   3       24.97       26.48      0.63 o
  15   2   3        5.08        4.08      0.39 o
 -17   3   3       16.11       15.01      0.60 o
 -16   3   3        1.00        0.79      0.24 o
 -15   3   3        1.86        0.98      0.28 o
 -14   3   3       26.99       20.49      0.47 o
 -13   3   3        3.74        3.49      0.33 o
 -12   3   3      160.31      142.35      1.45 o
 -11   3   3       17.58       24.30      0.38 o
 -10   3   3        1.07        4.29      0.50 o
  -9   3   3       76.19       67.51      0.56 o
  -8   3   3       27.75       32.91      0.30 o
  -7   3   3       57.41       44.26      0.35 o
  -6   3   3      547.86      516.53      3.70 o
  -5   3   3     4437.79     4384.74     30.19 o
  -4   3   3      542.22      511.54      4.10 o
  -3   3   3       40.91       37.24      0.22 o
  -2   3   3       20.59        9.47      0.13 o
  -1   3   3      609.14      700.64      4.13 o
   0   3   3      443.44      453.18      3.27 o
   1   3   3       11.14       17.46      0.21 o
   2   3   3       78.69      110.42      0.97 o
   3   3   3      124.42      144.39      0.91 o
   4   3   3      120.00       97.87      0.54 o
   5   3   3        2.85        3.84      0.18 o
   6   3   3       37.03       30.10      0.33 o
   7   3   3      699.92      683.77      7.90 o
   8   3   3      679.78      646.56      7.30 o
   9   3   3        2.28        1.73      0.29 o
  10   3   3      132.24      144.72      1.85 o
  11   3   3      229.67      234.13      2.14 o
  12   3   3       18.85       18.51      0.45 o
  13   3   3       36.60       37.99      0.71 o
  14   3   3        2.53        2.11      0.32 o
  15   3   3        0.08        0.14      0.27 o
 -16   4   3        0.01        0.04      0.26 o
 -15   4   3       21.46       29.53      0.53 o
 -14   4   3       17.78       15.24      0.47 o
 -13   4   3        3.35        3.26      0.33 o
 -12   4   3       19.28       18.80      0.46 o
 -11   4   3       20.81       15.21      0.40 o
 -10   4   3       48.62       53.31      0.76 o
  -9   4   3        5.24        6.61      0.31 o
  -8   4   3        0.52        0.59      0.21 o
  -7   4   3        0.01        2.68      0.32 o
  -6   4   3     3167.62     3041.06     23.14 o
  -5   4   3     3617.22     3683.78     27.34 o
  -4   4   3      293.33      273.24      2.20 o
  -3   4   3        0.04        3.53      0.10 o
  -2   4   3      497.80      527.63      2.95 o
  -1   4   3       97.08      130.65      0.69 o
   0   4   3       65.80       60.46      0.39 o
   1   4   3        4.70        4.82      0.11 o
   2   4   3      315.39      337.17      3.04 o
   3   4   3       11.65       12.25      0.19 o
   4   4   3       54.95       42.33      0.42 o
   5   4   3      385.03      416.56      2.84 o
   6   4   3       80.21       75.45      0.70 o
   7   4   3       31.79       31.03      0.63 o
   8   4   3      284.72      275.02      3.56 o
   9   4   3       94.38       88.10      1.15 o
  10   4   3       80.23       77.90      0.91 o
  11   4   3       98.04       97.18      1.12 o
  12   4   3        0.28        0.40      0.27 o
  13   4   3       10.52       11.63      0.42 o
  14   4   3       21.01       20.91      0.59 o
 -15   5   3        2.28        0.58      0.20 o
 -14   5   3       18.70       18.80      0.55 o
 -13   5   3       16.53       13.20      0.38 o
 -12   5   3      135.55      121.77      1.72 o
 -11   5   3        2.45        4.36      0.54 o
 -10   5   3      495.10      442.11      6.98 o
  -9   5   3      220.05      207.59      2.36 o
  -8   5   3       10.76       11.82      0.54 o
  -7   5   3      337.00      323.02      3.39 o
  -6   5   3      758.40      743.40      7.04 o
  -5   5   3      221.55      235.91      4.15 o
  -4   5   3       34.60       31.76      0.51 o
  -3   5   3      103.36       98.66      1.06 o
  -2   5   3        6.27        7.72      0.21 o
  -1   5   3       74.03       77.83      0.80 o
   0   5   3      145.30      139.94      1.21 o
   1   5   3      611.20      647.83      7.27 o
   2   5   3      147.52      143.78      1.65 o
   3   5   3       36.32       38.97      0.80 o
   4   5   3       24.03       19.61      0.51 o
   5   5   3       17.50       17.64      0.40 o
   6   5   3      138.03      135.45      1.33 o
   7   5   3        0.77        0.66      0.28 o
   8   5   3      221.53      214.72      2.62 o
   9   5   3       79.70       80.22      1.08 o
  10   5   3        3.01        3.89      0.31 o
  11   5   3        2.11        2.07      0.29 o
  12   5   3        7.54        9.24      0.37 o
  13   5   3       27.91       30.44      0.51 o
 -14   6   3       18.23       12.82      0.42 o
 -13   6   3        1.15        0.45      0.26 o
 -12   6   3        5.85        5.54      0.45 o
 -11   6   3       67.14       52.82      0.94 o
 -10   6   3        4.92        3.87      0.38 o
  -9   6   3       22.73       21.17      0.58 o
  -8   6   3        0.01        0.70      0.30 o
  -7   6   3      244.77      239.00      2.98 o
  -6   6   3      108.22      100.99      1.31 o
  -5   6   3       10.30       10.38      0.53 o
  -4   6   3      193.54      188.20      3.73 o
  -3   6   3      182.06      177.36      3.62 o
  -2   6   3        6.51        8.10      0.44 o
  -1   6   3       95.70       87.60      1.19 o
   0   6   3       88.40       95.82      1.41 o
   1   6   3       11.36       14.34      0.41 o
   2   6   3      160.92      167.20      2.20 o
   3   6   3      545.31      542.56      6.01 o
   4   6   3      982.12      979.66     10.65 o
   5   6   3      366.80      364.29      5.07 o
   6   6   3        2.39        2.37      0.42 o
   7   6   3       12.32       13.27      0.65 o
   8   6   3      197.37      208.29      2.16 o
   9   6   3        1.89        2.27      0.33 o
  10   6   3        3.12        5.08      0.34 o
  11   6   3        0.27       -0.04      0.20 o
  12   6   3       41.89       41.53      0.79 o
 -13   7   3        3.25        1.56      0.32 o
 -12   7   3       14.12       16.77      1.01 o
 -11   7   3       34.03       31.94      3.14 o
 -10   7   3       42.65       42.16      1.22 o
  -9   7   3        0.01        0.09      0.30 o
  -8   7   3       19.83       18.10      0.63 o
  -7   7   3       28.72       25.11      0.66 o
  -6   7   3       73.57       64.31      1.22 o
  -5   7   3      111.38      110.57      1.76 o
  -4   7   3      104.58       99.88      1.38 o
  -3   7   3       84.51       82.13      1.17 o
  -2   7   3        1.28        1.01      0.32 o
  -1   7   3      215.42      201.76      7.32 o
   0   7   3       72.80       79.72      1.85 o
   1   7   3        3.34        2.88      0.38 o
   2   7   3       32.87       28.66      0.96 o
   3   7   3       31.90       34.68      0.70 o
   4   7   3       10.54       10.02      0.49 o
   5   7   3       50.84       50.91      0.83 o
   6   7   3        7.71        7.36      0.43 o
   7   7   3        6.56        7.85      0.49 o
   8   7   3        8.65        8.78      0.46 o
   9   7   3        1.21        0.59      0.27 o
  10   7   3       10.47       14.26      0.41 o
 -10   8   3       17.78       22.35      0.66 o
  -9   8   3        3.79        4.66      0.50 o
  -8   8   3        0.44        0.30      0.26 o
  -7   8   3        2.25        2.07      0.33 o
  -6   8   3        0.81        0.55      0.38 o
  -5   8   3        6.21        6.59      0.46 o
  -4   8   3       11.74       12.21      0.54 o
  -3   8   3      221.64      209.60      2.54 o
  -2   8   3       54.62       46.90      1.40 o
  -1   8   3       11.57       11.57      0.67 o
   0   8   3        0.08        0.49      0.48 o
   1   8   3        3.05        1.74      0.63 o
   2   8   3       48.43       47.15      1.03 o
   3   8   3       10.49        9.71      0.48 o
   4   8   3        9.70        8.91      0.60 o
   5   8   3        1.77        1.72      0.47 o
   6   8   3        1.06        0.63      0.35 o
   7   8   3        2.24        1.04      0.34 o
   8   8   3        4.70        5.72      1.96 o
  -7   9   3        8.91       11.83      1.10 o
  -6   9   3       17.19       16.95      0.95 o
  -5   9   3        2.47        0.93      0.36 o
  -4   9   3        5.96        5.90      1.34 o
  -3   9   3        4.60        3.15      1.11 o
  -2   9   3        0.73        0.11      0.28 o
  -1   9   3       67.41       65.66      2.22 o
   0   9   3      199.91      219.52      5.13 o
   1   9   3       18.18       13.91      0.60 o
   2   9   3       25.81       21.43      0.98 o
   3   9   3        8.89        5.00      0.41 o
   4   9   3        6.45        5.49      0.42 o
   5   9   3        9.70        9.80      0.47 o
 -18   0   4       11.75       13.53      0.71 o
 -17   0   4       11.20       12.18      0.62 o
 -16   0   4       32.27       36.03      0.86 o
 -15   0   4       11.85       17.33      0.61 o
 -14   0   4       87.51       88.58      1.24 o
 -13   0   4        4.83        5.73      0.45 o
 -12   0   4        0.75        0.56      0.30 o
 -11   0   4       25.63       31.11      0.98 o
 -10   0   4     3204.24     3406.19     33.55 o
  -9   0   4     2310.24     2325.33     18.21 o
  -8   0   4        1.06        2.43      0.14 o
  -7   0   4       11.78       17.45      0.42 o
  -6   0   4      204.18      254.39      2.76 o
  -5   0   4      134.14      113.36      1.14 o
  -4   0   4     1760.62     1738.25     12.09 o
  -3   0   4       18.84       13.43      0.31 o
  -2   0   4    10047.20    10319.31     98.65 o
  -1   0   4     9501.98     9822.59     92.80 o
   0   0   4    45559.91    54411.51    836.94 o
   1   0   4     9283.54     9496.82     99.85 o
   2   0   4     5986.83     5624.04     47.05 o
   3   0   4     3579.99     3546.87     29.00 o
   4   0   4     5998.97     5832.82     55.33 o
   5   0   4       82.47       84.63      0.57 o
   6   0   4     1281.83     1451.33     10.85 o
   7   0   4      141.92      166.20      1.21 o
   8   0   4       17.87       13.72      0.49 o
   9   0   4      109.12      109.67      1.25 o
  10   0   4      157.99      164.18      1.92 o
  11   0   4       13.57       11.59      0.76 o
  12   0   4      195.73      209.65      2.71 o
  13   0   4        7.54        7.91      0.82 o
  14   0   4       10.14       10.98      0.58 o
  15   0   4       12.32       14.30      0.69 o
 -18   1   4        9.25       12.30      0.43 o
 -17   1   4        0.85        0.22      0.22 o
 -16   1   4        4.80        2.36      0.40 o
 -15   1   4        5.27        6.54      0.48 o
 -14   1   4      110.36      115.34      1.19 o
 -13   1   4      150.94      155.94      1.50 o
 -12   1   4       78.56       67.27      0.71 o
 -11   1   4      180.01      166.20      1.07 o
 -10   1   4      115.77      113.83      0.72 o
  -9   1   4        2.74        0.71      0.10 o
  -8   1   4       71.30       85.76      0.64 o
  -7   1   4        1.81        0.26      0.11 o
  -6   1   4       34.43       32.59      0.35 o
  -5   1   4      911.97      915.27      6.37 o
  -4   1   4      479.62      472.06      3.47 o
  -3   1   4       75.63       84.13      0.60 o
  -2   1   4        2.22        4.50      0.25 o
  -1   1   4     2214.32     2037.15      9.75 o
   0   1   4     2046.78     1915.43     16.41 o
   1   1   4     1025.55     1024.13      8.75 o
   2   1   4      152.28      151.62      0.91 o
   3   1   4      314.71      323.02      1.83 o
   4   1   4      228.66      203.31      1.01 o
   5   1   4      486.53      544.19      2.44 o
   6   1   4       21.21       18.29      0.22 o
   7   1   4      128.91      122.83      0.63 o
   8   1   4      125.25      124.22      0.96 o
   9   1   4       13.28       13.48      0.39 o
  10   1   4        3.03        2.54      0.30 o
  11   1   4      331.03      327.53      2.68 o
  12   1   4       69.43       70.70      0.88 o
  13   1   4       44.16       46.24      0.67 o
  14   1   4        7.78        6.36      0.52 o
  15   1   4        0.03       -0.02      0.21 o
 -17   2   4        9.03        9.30      0.42 o
 -16   2   4        7.34        9.32      0.38 o
 -15   2   4       11.99       14.34      0.45 o
 -14   2   4       93.40       88.47      0.96 o
 -13   2   4       38.08       43.20      0.66 o
 -12   2   4        0.00        0.68      0.22 o
 -11   2   4      337.07      320.65      3.81 o
 -10   2   4      429.43      420.54      2.82 o
  -9   2   4       34.69       38.24      0.35 o
  -8   2   4      328.66      391.81      2.56 o
  -7   2   4      594.86      705.17      5.23 o
  -6   2   4     2188.89     2299.14     14.97 o
  -5   2   4       24.99       29.12      0.26 o
  -4   2   4      528.37      513.50      2.79 o
  -3   2   4      273.26      267.23      1.96 o
  -2   2   4      283.13      300.20      1.75 o
  -1   2   4       18.18       17.15      0.20 o
   0   2   4      185.44      188.17      1.31 o
   1   2   4       20.50       24.17      0.19 o
   2   2   4        4.91        2.97      0.13 o
   3   2   4      583.48      639.31      3.77 o
   4   2   4       22.83       13.39      0.20 o
   5   2   4      144.43      179.19      0.91 o
   6   2   4      579.99      613.06      2.86 o
   7   2   4      128.97      106.95      0.71 o
   8   2   4      775.32      777.87      5.89 o
   9   2   4      171.68      169.86      1.81 o
  10   2   4       29.90       29.78      0.64 o
  11   2   4       20.94       22.33      0.61 o
  12   2   4        0.01       -0.05      0.29 o
  13   2   4        4.59        4.28      0.38 o
  14   2   4        1.35        0.81      0.32 o
  15   2   4        3.53        3.29      0.37 o
 -17   3   4        5.68        8.62      0.41 o
 -16   3   4        6.86        8.38      0.42 o
 -15   3   4       24.46       20.82      0.58 o
 -14   3   4        0.34        0.17      0.25 o
 -13   3   4      115.81       97.69      1.20 o
 -12   3   4        0.00        0.96      0.27 o
 -11   3   4       11.73        8.58      0.34 o
 -10   3   4       76.25       70.49      0.70 o
  -9   3   4        0.37        0.31      0.16 o
  -8   3   4      337.10      354.85      2.31 o
  -7   3   4        1.79        1.88      0.13 o
  -6   3   4      105.79       91.71      0.73 o
  -5   3   4      655.86      770.17      6.20 o
  -4   3   4       60.71       51.42      0.33 o
  -3   3   4        2.05        2.35      0.11 o
  -2   3   4      490.18      483.08      4.03 o
  -1   3   4       39.10       50.47      0.43 o
   0   3   4      426.73      392.53      3.19 o
   1   3   4        0.17        1.93      0.10 o
   2   3   4        1.81        1.57      0.08 o
   3   3   4      168.34      176.51      0.92 o
   4   3   4       61.45       57.23      0.38 o
   5   3   4      384.86      458.74      2.36 o
   6   3   4      217.64      226.20      1.79 o
   7   3   4      535.95      506.45      6.20 o
   8   3   4      836.45      805.42      6.52 o
   9   3   4      251.91      244.03      2.33 o
  10   3   4        0.16        0.74      0.26 o
  11   3   4        3.05        3.90      0.31 o
  12   3   4       14.66       14.99      0.51 o
  13   3   4       18.05       21.50      0.58 o
  14   3   4        1.70        1.19      0.29 o
 -16   4   4        2.57        2.01      0.23 o
 -15   4   4       24.45       22.77      0.54 o
 -14   4   4       83.05       78.12      1.09 o
 -13   4   4       66.10       51.77      0.89 o
 -12   4   4        0.75        0.39      0.31 o
 -11   4   4       26.70       34.99      0.62 o
 -10   4   4       39.03       33.16      0.63 o
  -9   4   4       21.87       23.23      0.55 o
  -8   4   4     1473.38     1536.53     14.75 o
  -7   4   4      213.00      223.99      1.86 o
  -6   4   4        8.75       11.30      0.31 o
  -5   4   4       65.14       63.50      0.65 o
  -4   4   4     1612.48     1850.06     14.38 o
  -3   4   4      427.81      452.50      3.05 o
  -2   4   4       85.18       96.11      0.56 o
  -1   4   4       85.49       88.82      0.51 o
   0   4   4     1556.82     1752.39     10.37 o
   1   4   4     1791.24     1989.12     14.39 o
   2   4   4       70.03       71.80      0.58 o
   3   4   4      320.34      319.97      2.41 o
   4   4   4       21.25       16.48      0.29 o
   5   4   4      149.02      131.18      1.12 o
   6   4   4      352.86      341.27      3.16 o
   7   4   4       87.47       88.14      1.27 o
   8   4   4     1077.12     1060.22     11.62 o
   9   4   4       30.79       28.54      0.58 o
  10   4   4        6.46        6.43      0.35 o
  11   4   4        0.64        0.65      0.27 o
  12   4   4       16.09       16.52      0.45 o
  13   4   4       12.58       13.56      0.34 o
 -15   5   4       18.85       21.62      0.69 o
 -14   5   4       23.39       18.49      0.48 o
 -13   5   4       18.90       17.60      0.54 o
 -12   5   4       20.09       16.89      1.12 o
 -11   5   4       82.07       60.39      1.30 o
 -10   5   4       27.66       24.08      0.64 o
  -9   5   4        6.80        4.18      0.49 o
  -8   5   4      197.65      209.54      2.27 o
  -7   5   4      308.90      288.19      2.88 o
  -6   5   4        2.58        1.97      0.26 o
  -5   5   4      451.08      407.88      6.17 o
  -4   5   4       46.90       38.04      0.40 o
  -3   5   4       58.51       50.23      0.48 o
  -2   5   4       29.35       29.82      0.42 o
  -1   5   4       35.46       36.53      0.41 o
   0   5   4      217.14      212.58      1.71 o
   1   5   4       77.55       90.74      0.83 o
   2   5   4      289.54      282.84      4.90 o
   3   5   4       21.33       13.98      0.40 o
   4   5   4        2.64        4.78      0.40 o
   5   5   4       11.11        7.41      0.46 o
   6   5   4        1.21        1.67      0.31 o
   7   5   4      414.96      419.43      3.80 o
   8   5   4      351.72      365.71      3.34 o
   9   5   4      114.95      120.46      1.32 o
  10   5   4       38.67       35.07      0.65 o
  11   5   4       24.47       24.81      0.50 o
  12   5   4       17.95       16.31      0.59 o
  13   5   4        2.43        1.30      0.42 o
 -14   6   4        8.41        6.98      0.89 o
 -13   6   4       12.49        8.10      1.13 o
 -12   6   4        8.21        5.13      0.40 o
 -11   6   4        5.07        5.00      0.41 o
 -10   6   4      111.64      109.54      2.41 o
  -9   6   4      332.40      316.44      3.77 o
  -8   6   4       27.21       23.92      0.76 o
  -7   6   4      162.37      152.96      1.87 o
  -6   6   4      988.19     1013.63     13.34 o
  -5   6   4        4.89        4.87      0.42 o
  -4   6   4      500.93      487.93      8.98 o
  -3   6   4        4.36        5.80      0.40 o
  -2   6   4       64.62       59.84      1.16 o
  -1   6   4       44.41       47.49      0.71 o
   0   6   4       46.28       43.83      0.71 o
   1   6   4       27.05       28.59      0.57 o
   2   6   4        0.84        0.72      0.29 o
   3   6   4      459.17      468.66      4.96 o
   4   6   4       53.14       54.17      1.02 o
   5   6   4        0.87        0.75      0.40 o
   6   6   4      167.57      170.36      2.38 o
   7   6   4      459.76      469.46      5.18 o
   8   6   4       12.00       14.79      0.68 o
   9   6   4       23.83       26.54      0.59 o
  10   6   4        1.44        0.43      0.20 o
  11   6   4       11.11       12.05      0.38 o
 -13   7   4        0.02        0.09      0.31 o
 -12   7   4        1.06        0.50      0.31 o
 -11   7   4        0.01       -0.28      0.37 o
 -10   7   4        7.69        6.87      0.69 o
  -9   7   4       82.10       82.57      1.84 o
  -8   7   4        2.75        3.37      0.40 o
  -7   7   4       28.96       31.72      0.74 o
  -6   7   4       12.16       10.83      0.64 o
  -5   7   4       71.29       68.25      1.13 o
  -4   7   4       32.80       33.02      0.89 o
  -3   7   4      320.49      330.66      3.79 o
  -2   7   4      100.62       93.29      2.99 o
  -1   7   4        1.97        2.03      0.47 o
   0   7   4        9.08        8.83      0.44 o
   1   7   4       91.30       93.57      1.82 o
   2   7   4        2.06        2.08      0.42 o
   3   7   4       55.22       51.19      0.87 o
   4   7   4      117.47      111.61      1.99 o
   5   7   4       29.60       25.24      0.67 o
   6   7   4       89.45       89.96      1.40 o
   7   7   4        0.27        0.92      0.41 o
   8   7   4        2.57        1.36      0.35 o
   9   7   4        0.50        0.42      0.27 o
  10   7   4       53.81       56.91      0.75 o
 -10   8   4       22.09       24.63      1.66 o
  -9   8   4       28.00       23.87      0.92 o
  -8   8   4       11.96       12.93      0.65 o
  -7   8   4       11.32        8.95      0.48 o
  -6   8   4        1.07        1.05      0.35 o
  -5   8   4        0.63        0.41      0.31 o
  -4   8   4       29.36       27.59      0.63 o
  -3   8   4      337.94      377.36      5.41 o
  -2   8   4      440.55      473.22      8.37 o
  -1   8   4        0.49        0.31      0.26 o
   0   8   4       23.47       23.98      1.04 o
   1   8   4       13.68       17.30      0.93 o
   2   8   4        4.81        1.87      0.84 o
   3   8   4       51.95       49.79      0.93 o
   4   8   4        0.75        0.55      0.33 o
   5   8   4        0.55        0.34      0.25 o
   6   8   4       18.41       18.11      0.67 o
   7   8   4        1.41        0.77      0.28 o
   8   8   4       11.84       12.56      0.60 o
  -7   9   4        0.86        0.62      1.13 o
  -6   9   4       19.26       16.69      0.59 o
  -5   9   4        7.47        6.69      0.55 o
  -4   9   4       19.56       20.00      0.88 o
  -3   9   4       20.72       25.32      0.77 o
  -2   9   4       75.04       78.67      2.05 o
  -1   9   4       55.95       56.94      2.23 o
   0   9   4       33.13       31.05      1.08 o
   1   9   4       51.46       44.71      2.06 o
   2   9   4       12.99       12.81      1.04 o
   3   9   4        2.34        1.49      0.44 o
   4   9   4        2.21        1.27      0.44 o
 -18   1   5        0.00        0.04      0.18 o
 -17   1   5        0.16        0.08      0.18 o
 -16   1   5        2.06        1.56      0.25 o
 -15   1   5        8.37        8.28      0.40 o
 -14   1   5        1.65        0.54      0.28 o
 -13   1   5      105.91      103.68      0.98 o
 -12   1   5      455.90      447.80      4.36 o
 -11   1   5      140.09      162.09      1.20 o
 -10   1   5        8.28        5.23      0.19 o
  -9   1   5       46.20       36.26      0.40 o
  -8   1   5       15.38       21.55      0.23 o
  -7   1   5      120.92      120.10      0.92 o
  -6   1   5      797.32      858.27      6.81 o
  -5   1   5       57.46       71.22      0.48 o
  -4   1   5       90.83       77.25      0.59 o
  -3   1   5     3752.04     3559.44     19.65 o
  -2   1   5      108.00       88.97      0.42 o
  -1   1   5      149.64      182.03      0.81 o
   0   1   5      550.21      550.43      4.02 o
   1   1   5        1.32        1.99      0.12 o
   2   1   5       23.30       36.96      0.30 o
   3   1   5     2354.03     2435.14     15.87 o
   4   1   5     1063.39     1254.35      7.55 o
   5   1   5      240.44      260.14      1.16 o
   6   1   5       43.25       33.38      0.27 o
   7   1   5      388.19      394.93      2.65 o
   8   1   5        0.19        0.91      0.23 o
   9   1   5      180.89      192.70      1.63 o
  10   1   5       22.04       17.49      0.43 o
  11   1   5      233.25      232.15      2.00 o
  12   1   5       33.57       31.32      0.57 o
  13   1   5      170.17      183.07      1.61 o
  14   1   5       17.82       15.13      0.54 o
 -18   2   5        9.23        9.26      0.49 o
 -17   2   5       18.58       21.06      0.43 o
 -16   2   5        8.31       10.52      0.40 o
 -15   2   5       27.40       21.11      0.58 o
 -14   2   5      165.32      141.23      1.55 o
 -13   2   5       13.73       11.74      0.50 o
 -12   2   5      785.78      753.81      7.59 o
 -11   2   5       65.23       57.69      0.65 o
 -10   2   5      178.67      203.63      1.34 o
  -9   2   5      721.03      750.90      4.73 o
  -8   2   5      353.64      323.73      2.17 o
  -7   2   5       12.67       10.04      0.20 o
  -6   2   5      141.00      124.00      0.94 o
  -5   2   5      151.20      177.67      1.21 o
  -4   2   5      113.95      133.34      1.07 o
  -3   2   5       73.88       67.63      0.48 o
  -2   2   5      196.83      222.28      1.66 o
  -1   2   5      154.89      146.87      0.78 o
   0   2   5      915.81      995.67      7.02 o
   1   2   5     1245.63     1325.96      9.02 o
   2   2   5       99.59       57.71      0.35 o
   3   2   5      711.05      683.19      4.80 o
   4   2   5       26.93       45.76      0.41 o
   5   2   5       46.74       37.40      0.34 o
   6   2   5        0.14        0.23      0.11 o
   7   2   5       12.33       14.58      0.43 o
   8   2   5       57.60       55.70      0.69 o
   9   2   5       69.02       68.12      0.85 o
  10   2   5        9.63        8.14      0.40 o
  11   2   5        6.42        6.01      0.36 o
  12   2   5       18.33       16.61      0.52 o
  13   2   5       46.18       48.24      0.68 o
  14   2   5        1.54        1.20      0.31 o
 -17   3   5       48.97       49.50      0.86 o
 -16   3   5       14.48       10.76      0.61 o
 -15   3   5        0.62        1.34      0.45 o
 -14   3   5        2.98        1.45      0.26 o
 -13   3   5        4.02        3.79      0.33 o
 -12   3   5       51.57       54.51      0.81 o
 -11   3   5      160.90      144.99      2.01 o
 -10   3   5       20.29       22.90      0.40 o
  -9   3   5        6.90        9.77      0.25 o
  -8   3   5      124.36      130.60      0.86 o
  -7   3   5       22.39       36.00      0.31 o
  -6   3   5       90.24      103.80      0.86 o
  -5   3   5       21.18       12.02      0.23 o
  -4   3   5       19.33       32.96      0.34 o
  -3   3   5      242.71      206.90      0.99 o
  -2   3   5       22.83       24.31      0.23 o
  -1   3   5     3617.52     3557.65     30.09 o
   0   3   5      976.11     1062.03      9.72 o
   1   3   5      163.34      174.06      1.40 o
   2   3   5      487.42      486.82      3.55 o
   3   3   5       28.20       28.16      0.28 o
   4   3   5      171.93      174.04      0.89 o
   5   3   5      286.26      298.01      2.42 o
   6   3   5       50.66       42.50      0.57 o
   7   3   5       78.35       74.53      0.96 o
   8   3   5       80.85       78.53      0.94 o
   9   3   5       10.72       11.91      0.44 o
  10   3   5       16.21       16.01      0.51 o
  11   3   5        0.17        0.23      0.26 o
  12   3   5        3.28        2.85      0.33 o
  13   3   5       48.54       49.79      0.79 o
  14   3   5       26.61       26.66      0.72 o
 -16   4   5       10.59        6.49      0.81 o
 -15   4   5        8.71        8.83      0.41 o
 -14   4   5       16.00       15.67      0.51 o
 -13   4   5      162.68      138.87      2.09 o
 -12   4   5       10.38        8.88      0.44 o
 -11   4   5      231.95      209.12      2.60 o
 -10   4   5       15.91       10.78      0.42 o
  -9   4   5       53.73       45.30      0.65 o
  -8   4   5        2.02        0.14      0.17 o
  -7   4   5      521.58      554.53      6.71 o
  -6   4   5       69.24       72.84      0.74 o
  -5   4   5      234.20      239.66      1.76 o
  -4   4   5       22.82       26.37      0.44 o
  -3   4   5        3.36        4.39      0.15 o
  -2   4   5       54.12       56.49      0.37 o
  -1   4   5       55.47       46.44      0.44 o
   0   4   5      549.79      648.50      4.08 o
   1   4   5      430.01      470.01      4.89 o
   2   4   5      234.39      299.53      2.80 o
   3   4   5        1.17        3.16      0.18 o
   4   4   5        1.31        0.66      0.24 o
   5   4   5      174.31      191.14      1.87 o
   6   4   5      346.56      330.03      3.15 o
   7   4   5      214.05      205.58      2.06 o
   8   4   5       36.25       37.58      0.77 o
   9   4   5        2.83        2.64      0.38 o
  10   4   5       15.79       15.87      0.74 o
  11   4   5        2.05        2.03      0.38 o
  12   4   5        4.92        7.12      0.34 o
  13   4   5        8.97        8.33      0.54 o
 -16   5   5        0.02        0.44      0.42 o
 -15   5   5        2.48        0.98      0.33 o
 -14   5   5        3.78        3.92      0.44 o
 -13   5   5        5.53        6.39      0.46 o
 -12   5   5       18.71       22.17      0.70 o
 -11   5   5       88.71       79.06      1.22 o
 -10   5   5        4.08        1.28      0.37 o
  -9   5   5        0.40        1.27      0.44 o
  -8   5   5      631.68      609.26      5.94 o
  -7   5   5      228.03      221.94      3.87 o
  -6   5   5      120.13       96.94      1.71 o
  -5   5   5       78.42       76.39      0.92 o
  -4   5   5      170.44      146.01      1.64 o
  -3   5   5      158.02      152.65      1.78 o
  -2   5   5        1.61        4.39      0.22 o
  -1   5   5       12.13        9.14      0.34 o
   0   5   5      218.70      241.60      2.75 o
   1   5   5        8.93       12.49      0.32 o
   2   5   5       12.44       16.38      0.49 o
   3   5   5       89.70       83.64      1.47 o
   4   5   5        0.79        1.61      0.47 o
   5   5   5      708.60      716.35      8.31 o
   6   5   5      448.67      436.45      3.95 o
   7   5   5      249.58      241.40      2.32 o
   8   5   5       13.93       13.32      0.50 o
   9   5   5      365.18      408.07      3.70 o
  10   5   5       37.61       37.88      0.62 o
  11   5   5        5.67        4.74      0.34 o
  12   5   5        0.00        0.44      0.34 o
 -14   6   5       13.99       19.99      0.45 o
 -13   6   5        7.76        5.39      1.10 o
 -12   6   5        0.06        0.95      0.35 o
 -11   6   5       18.86       13.93      0.52 o
 -10   6   5       10.80        7.18      0.48 o
  -9   6   5       24.15       18.98      0.60 o
  -8   6   5      753.18      755.76      7.64 o
  -7   6   5      434.59      408.96      4.36 o
  -6   6   5      105.77      108.98      1.76 o
  -5   6   5       47.73       43.61      1.35 o
  -4   6   5      340.88      348.09      6.81 o
  -3   6   5      556.07      574.42     10.30 o
  -2   6   5       65.70       62.99      1.74 o
  -1   6   5       51.50       48.44      0.77 o
   0   6   5       57.42       61.00      0.97 o
   1   6   5       12.59       15.79      0.48 o
   2   6   5        7.75        7.20      0.42 o
   3   6   5      140.70      144.90      2.63 o
   4   6   5       28.67       24.31      0.72 o
   5   6   5      225.60      232.31      4.83 o
   6   6   5      189.64      194.22      2.46 o
   7   6   5        6.09        6.86      0.53 o
   8   6   5        0.51        0.57      0.38 o
   9   6   5        1.51        1.09      0.25 o
  10   6   5       45.88       51.30      0.80 o
  11   6   5        0.22        0.22      0.28 o
 -13   7   5        1.67        1.94      0.36 o
 -12   7   5       10.21        9.41      0.72 o
 -11   7   5       18.24       16.97      0.58 o
 -10   7   5       10.32        7.91      0.52 o
  -9   7   5       85.04       76.20      1.32 o
  -8   7   5      113.96      112.53      1.39 o
  -7   7   5       51.80       55.35      1.05 o
  -6   7   5       11.16       10.54      0.61 o
  -5   7   5      188.65      196.07      2.58 o
  -4   7   5      221.95      228.20      3.20 o
  -3   7   5      169.46      175.36      3.30 o
  -2   7   5       63.74       73.12      2.00 o
  -1   7   5        3.05        3.24      0.41 o
   0   7   5        3.23        2.11      0.42 o
   1   7   5        0.37        0.95      0.35 o
   2   7   5        2.25        2.03      0.43 o
   3   7   5      226.83      227.15      4.22 o
   4   7   5      195.70      196.11      3.78 o
   5   7   5        5.20        5.60      0.54 o
   6   7   5       15.97       15.23      0.68 o
   7   7   5        0.12        0.05      0.29 o
   8   7   5        6.50        5.78      0.44 o
   9   7   5        0.93        1.22      0.32 o
 -10   8   5        0.14        0.21      0.29 o
  -9   8   5       28.78       22.08      0.71 o
  -8   8   5       28.74       28.01      0.74 o
  -7   8   5        9.84        9.35      0.52 o
  -6   8   5        5.28        5.92      0.47 o
  -5   8   5       80.41       78.56      1.14 o
  -4   8   5       28.23       30.86      0.67 o
  -3   8   5       15.37       16.92      0.73 o
  -2   8   5      185.30      201.32      8.50 o
  -1   8   5       31.45       32.15      1.76 o
   0   8   5       12.72       11.99      0.63 o
   1   8   5        1.64        1.98      0.56 o
   2   8   5       22.61       18.67      0.55 o
   3   8   5       76.09       73.03      1.07 o
   4   8   5       33.30       35.24      0.93 o
   5   8   5        0.29        0.02      0.20 o
   6   8   5        1.10        0.37      0.25 o
   7   8   5        3.52        2.03      0.96 o
  -7   9   5       15.04       16.91      1.47 o
  -6   9   5       13.83       11.52      0.79 o
  -5   9   5       95.59       88.14      6.14 o
  -4   9   5       50.62       58.49      1.44 o
  -3   9   5        4.10        5.31      0.43 o
  -2   9   5      103.32       94.36      2.49 o
  -1   9   5        0.03        0.19      0.51 o
   0   9   5        3.76        3.00      0.63 o
   1   9   5        0.01       -0.03      0.21 o
   2   9   5        8.19        8.14      0.95 o
   3   9   5        0.91        0.38      0.36 o
 -18   0   6       51.75       65.01      2.97 o
 -17   0   6       50.90       55.21      1.11 o
 -16   0   6      100.75      121.13      1.91 o
 -15   0   6        0.04        1.69      0.88 o
 -14   0   6        2.39        5.09      0.42 o
 -13   0   6      127.10      118.29      1.62 o
 -12   0   6      600.36      600.97      8.06 o
 -11   0   6       14.70       13.79      0.36 o
 -10   0   6       20.65       24.17      0.39 o
  -9   0   6      414.69      396.39      3.93 o
  -8   0   6      241.71      261.23      2.63 o
  -7   0   6       78.59       64.24      0.64 o
  -6   0   6       24.65       14.15      0.22 o
  -5   0   6      159.31      230.98      1.23 o
  -4   0   6      257.70      279.01      1.95 o
  -3   0   6       16.40       18.38      0.27 o
  -2   0   6      611.42      680.25      3.72 o
  -1   0   6      946.95      978.49      7.21 o
   0   0   6      418.67      424.72      2.38 o
   1   0   6     2280.06     2196.77     16.89 o
   2   0   6      622.43      872.33      6.28 o
   3   0   6       48.54       48.62      0.45 o
   4   0   6      499.24      498.86      3.94 o
   5   0   6       17.89       14.50      0.41 o
   6   0   6       35.47       19.65      0.47 o
   7   0   6        4.00        5.72      0.42 o
   8   0   6      256.06      238.23      2.42 o
   9   0   6        0.40        0.50      0.27 o
  10   0   6       95.05       88.55      1.21 o
  11   0   6      220.28      232.56      3.58 o
  12   0   6       43.01       51.94      1.10 o
  13   0   6       51.06       55.64      1.16 o
  14   0   6        0.12        0.31      0.26 o
 -18   1   6        1.01        0.33      0.27 o
 -17   1   6        4.35        4.25      0.27 o
 -16   1   6       22.57       21.46      0.50 o
 -15   1   6       65.12       60.77      0.84 o
 -14   1   6       18.91       19.05      0.49 o
 -13   1   6       29.53       24.44      0.46 o
 -12   1   6      276.68      255.80      1.96 o
 -11   1   6       19.33       20.94      0.36 o
 -10   1   6      109.06      107.92      0.80 o
  -9   1   6       35.04       29.25      0.29 o
  -8   1   6      245.78      272.86      1.88 o
  -7   1   6      623.18      642.55      4.28 o
  -6   1   6      639.31      674.42      4.12 o
  -5   1   6      594.21      641.20      3.37 o
  -4   1   6      355.45      387.37      2.02 o
  -3   1   6      765.06      800.64      5.34 o
  -2   1   6     1436.77     1582.47      7.67 o
  -1   1   6     2373.42     2504.00     15.08 o
   0   1   6     1053.19     1150.43      8.46 o
   1   1   6     4382.27     4513.14     35.67 o
   2   1   6       11.41        8.72      0.14 o
   3   1   6       50.33       58.46      0.38 o
   4   1   6       29.13       22.73      0.22 o
   5   1   6      613.14      603.96      2.79 o
   6   1   6      112.06       99.28      0.75 o
   7   1   6       84.49       76.89      0.70 o
   8   1   6       45.14       41.82      0.53 o
   9   1   6        5.14        4.90      0.32 o
  10   1   6        0.48        0.68      0.24 o
  11   1   6        4.26        4.36      0.30 o
  12   1   6       41.52       33.46      0.50 o
  13   1   6        2.33        1.41      0.23 o
  14   1   6       27.93       33.17      0.59 o
 -18   2   6        3.53        3.62      0.72 o
 -17   2   6       35.43       33.01      0.59 o
 -16   2   6       83.89       83.10      1.00 o
 -15   2   6        0.36        0.32      0.24 o
 -14   2   6       26.12       19.94      0.53 o
 -13   2   6       34.38       29.87      0.47 o
 -12   2   6      135.18      135.15      1.56 o
 -11   2   6        7.04        7.34      0.39 o
 -10   2   6       14.91       22.33      0.33 o
  -9   2   6       64.99       65.42      0.64 o
  -8   2   6       80.37       85.55      0.68 o
  -7   2   6       26.43       28.03      0.34 o
  -6   2   6      186.11      215.58      1.49 o
  -5   2   6      220.04      231.82      1.57 o
  -4   2   6      294.92      329.68      2.23 o
  -3   2   6      942.27     1047.62      8.68 o
  -2   2   6        0.05        0.89      0.13 o
  -1   2   6       51.86       76.21      0.42 o
   0   2   6       97.51       80.19      0.45 o
   1   2   6      692.51      876.41      3.97 o
   2   2   6     1076.21     1147.72      5.52 o
   3   2   6       55.24       54.22      0.46 o
   4   2   6        4.25        6.23      0.16 o
   5   2   6      202.84      205.49      1.37 o
   6   2   6       17.16       17.75      0.27 o
   7   2   6       70.53       66.29      0.71 o
   8   2   6        1.78        1.76      0.33 o
   9   2   6        7.21        7.75      0.42 o
  10   2   6       33.58       32.89      0.69 o
  11   2   6        0.05        0.23      0.31 o
  12   2   6      106.97      109.24      1.43 o
  13   2   6       16.40       16.92      0.48 o
 -17   3   6        0.42        0.55      0.34 o
 -16   3   6        9.18        9.05      0.47 o
 -15   3   6      176.67      173.83      1.83 o
 -14   3   6       12.05        8.52      0.34 o
 -13   3   6       17.99       20.39      0.51 o
 -12   3   6      105.95       96.58      1.40 o
 -11   3   6       42.67       40.83      0.56 o
 -10   3   6        2.12        3.72      0.27 o
  -9   3   6      106.47      102.27      0.95 o
  -8   3   6      610.93      664.07      4.78 o
  -7   3   6      326.16      318.38      2.34 o
  -6   3   6      764.03      813.72      5.83 o
  -5   3   6       15.28       19.84      0.27 o
  -4   3   6       81.23       84.14      0.45 o
  -3   3   6       67.68       82.98      0.53 o
  -2   3   6     1211.75     1347.11      9.31 o
  -1   3   6       91.27      123.48      1.13 o
   0   3   6      276.09      279.60      2.15 o
   1   3   6     1152.89     1378.72     11.36 o
   2   3   6      354.26      332.07      2.04 o
   3   3   6       76.13       89.27      0.58 o
   4   3   6       54.05       54.67      0.61 o
   5   3   6       16.36       16.65      0.37 o
   6   3   6       19.59       23.52      0.62 o
   7   3   6       13.01       12.95      0.55 o
   8   3   6       27.32       31.33      0.78 o
   9   3   6        4.01        3.63      0.44 o
  10   3   6       11.74       14.12      0.47 o
  11   3   6        0.34        0.33      0.27 o
  12   3   6       18.30       15.77      0.43 o
  13   3   6       11.77       12.08      0.56 o
 -16   4   6       19.81       21.52      0.63 o
 -15   4   6        6.42        5.41      0.33 o
 -14   4   6       11.77       13.77      0.45 o
 -13   4   6        5.14        6.30      0.42 o
 -12   4   6      163.57      143.01      2.45 o
 -11   4   6       18.50       18.27      0.47 o
 -10   4   6       61.56       56.77      0.76 o
  -9   4   6       15.82       12.61      0.43 o
  -8   4   6        0.16        1.32      0.32 o
  -7   4   6       47.42       38.10      0.49 o
  -6   4   6       33.53       30.68      0.39 o
  -5   4   6      124.65      132.97      0.99 o
  -4   4   6      297.52      281.69      1.84 o
  -3   4   6      351.82      347.20      1.80 o
  -2   4   6        0.92        0.36      0.12 o
  -1   4   6        0.05        0.47      0.14 o
   0   4   6       46.78       39.49      0.34 o
   1   4   6        0.08        1.57      0.16 o
   2   4   6      129.71      118.29      1.03 o
   3   4   6       62.38       65.59      0.69 o
   4   4   6       34.08       37.72      0.61 o
   5   4   6        0.90        0.96      0.36 o
   6   4   6       12.45       13.13      0.51 o
   7   4   6        9.16       12.41      0.51 o
   8   4   6       14.52       15.53      0.57 o
   9   4   6       15.38       14.05      0.55 o
  10   4   6       13.05       14.00      0.59 o
  11   4   6       19.38       21.82      0.64 o
  12   4   6       34.21       41.30      0.76 o
 -16   5   6        1.24        0.59      0.54 o
 -15   5   6        9.31        8.60      0.42 o
 -14   5   6        1.28        0.95      0.33 o
 -13   5   6       59.27       54.99      1.55 o
 -12   5   6        1.13        0.29      0.29 o
 -11   5   6        6.76        6.19      0.48 o
 -10   5   6      355.12      345.88      4.62 o
  -9   5   6       37.69       36.33      0.80 o
  -8   5   6      561.99      530.91      4.98 o
  -7   5   6      277.48      263.62      2.32 o
  -6   5   6      856.20      820.38      9.49 o
  -5   5   6      134.90      135.00      1.44 o
  -4   5   6       55.83       50.20      0.73 o
  -3   5   6        7.80        3.68      0.39 o
  -2   5   6       35.94       39.99      1.01 o
  -1   5   6       30.51       29.18      0.55 o
   0   5   6      142.61      160.28      1.53 o
   1   5   6       11.34       15.08      0.36 o
   2   5   6       24.48       20.55      0.47 o
   3   5   6       40.20       38.74      0.63 o
   4   5   6        5.91        8.74      0.55 o
   5   5   6        0.15        0.23      0.26 o
   6   5   6      489.58      474.61      4.26 o
   7   5   6      121.35      127.19      1.38 o
   8   5   6       30.91       32.23      0.65 o
   9   5   6       60.21       62.98      0.88 o
  10   5   6       24.78       25.51      0.55 o
  11   5   6        0.06        0.04      0.22 o
 -14   6   6        0.83        0.71      0.23 o
 -13   6   6       14.89       15.84      0.54 o
 -12   6   6       32.49       31.06      0.66 o
 -11   6   6       88.93       82.17      1.79 o
 -10   6   6       94.02       88.12      1.35 o
  -9   6   6       72.84       62.26      1.00 o
  -8   6   6       43.97       42.59      0.91 o
  -7   6   6        2.08        2.10      0.30 o
  -6   6   6       37.08       34.05      1.04 o
  -5   6   6      677.45      687.28     16.25 o
  -4   6   6       82.97       80.27      1.82 o
  -3   6   6       29.20       30.92      0.61 o
  -2   6   6      132.32      135.95      2.52 o
  -1   6   6        5.04        4.49      0.41 o
   0   6   6        4.03        2.88      0.37 o
   1   6   6       37.01       40.42      0.93 o
   2   6   6      164.90      166.81      3.40 o
   3   6   6       40.67       41.04      1.09 o
   4   6   6       33.14       34.77      0.97 o
   5   6   6      246.35      253.59      3.27 o
   6   6   6      129.32      132.67      1.68 o
   7   6   6       97.94      105.97      1.51 o
   8   6   6       12.18       11.72      0.48 o
   9   6   6        6.46        5.97      0.34 o
  10   6   6        0.24        0.15      0.31 o
 -13   7   6       10.07        9.73      0.40 o
 -12   7   6        1.79        0.89      0.38 o
 -11   7   6       38.22       38.04      0.76 o
 -10   7   6      225.13      201.46      3.94 o
  -9   7   6       43.57       39.82      0.81 o
  -8   7   6       55.96       53.25      0.91 o
  -7   7   6       78.05       73.95      1.27 o
  -6   7   6       13.57       14.31      0.83 o
  -5   7   6      582.69      633.50      7.15 o
  -4   7   6      128.75      128.38      3.54 o
  -3   7   6        0.62        0.33      0.35 o
  -2   7   6       26.70       28.50      1.05 o
  -1   7   6      132.32      130.88      3.37 o
   0   7   6      140.67      152.88      3.83 o
   1   7   6        2.76        3.52      0.34 o
   2   7   6       15.22       17.50      0.69 o
   3   7   6       89.73       88.34      3.11 o
   4   7   6        1.32        1.68      0.41 o
   5   7   6      176.18      182.98      2.07 o
   6   7   6       53.16       61.61      0.97 o
   7   7   6        0.08        0.33      0.34 o
   8   7   6       62.49       71.61      1.13 o
 -10   8   6      212.57      226.04      6.73 o
  -9   8   6       10.01       15.20      0.60 o
  -8   8   6        3.80        2.27      0.43 o
  -7   8   6        4.35        2.82      0.50 o
  -6   8   6        4.05        3.77      0.43 o
  -5   8   6      104.35      116.81      1.43 o
  -4   8   6      233.04      234.39      3.47 o
  -3   8   6        2.89        1.27      0.42 o
  -2   8   6        7.97        7.87      0.50 o
  -1   8   6        5.46        6.34      0.42 o
   0   8   6       13.31       13.48      0.64 o
   1   8   6        0.47        1.00      0.39 o
   2   8   6        6.76        5.78      0.40 o
   3   8   6       28.17       28.03      0.64 o
   4   8   6       32.70       28.13      0.75 o
   5   8   6       22.27       24.45      0.70 o
   6   8   6       20.78       19.54      0.53 o
  -6   9   6        0.81        0.11      0.37 o
  -5   9   6        2.27        1.49      0.41 o
  -4   9   6        0.00        0.11      0.17 o
  -3   9   6       38.36       41.86      1.28 o
  -2   9   6       54.69       57.49      1.56 o
  -1   9   6        1.44        0.34      0.56 o
   0   9   6       21.64       18.39      1.34 o
   1   9   6        4.47        5.79      0.44 o
   2   9   6       36.18       37.74      3.52 o
 -18   1   7       25.95       19.07      1.00 o
 -17   1   7        2.26        1.17      0.27 o
 -16   1   7        5.18        5.44      0.30 o
 -15   1   7       47.84       41.88      0.62 o
 -14   1   7       94.06       92.53      0.97 o
 -13   1   7      485.23      487.99      6.53 o
 -12   1   7      141.98      146.92      1.30 o
 -11   1   7      155.98      142.96      1.10 o
 -10   1   7      102.25       86.94      0.63 o
  -9   1   7       64.44       63.84      0.49 o
  -8   1   7      283.29      288.09      1.93 o
  -7   1   7      152.06      157.19      1.11 o
  -6   1   7      189.44      180.46      1.21 o
  -5   1   7       15.45        8.11      0.15 o
  -4   1   7      104.20      100.65      0.51 o
  -3   1   7     2757.57     3125.64     17.74 o
  -2   1   7      316.57      310.37      1.27 o
  -1   1   7        2.55        6.16      0.16 o
   0   1   7       70.17       67.94      0.38 o
   1   1   7      114.12      125.96      0.72 o
   2   1   7      759.84      694.96      3.32 o
   3   1   7       20.25       14.63      0.18 o
   4   1   7       16.34       11.14      0.22 o
   5   1   7       29.56       32.96      0.33 o
   6   1   7       33.30       32.86      0.45 o
   7   1   7        1.65        1.11      0.21 o
   8   1   7        2.73        2.44      0.28 o
   9   1   7        7.75        4.73      0.30 o
  10   1   7       41.57       33.77      0.54 o
  11   1   7       17.24       16.70      0.39 o
  12   1   7       12.77       14.60      0.48 o
  13   1   7        0.14       -0.08      0.22 o
 -18   2   7       60.45       56.99      0.74 o
 -17   2   7        0.27        0.35      0.28 o
 -16   2   7       26.80       30.88      0.59 o
 -15   2   7       32.44       27.44      0.65 o
 -14   2   7       29.30       30.97      0.60 o
 -13   2   7      127.74      118.29      1.33 o
 -12   2   7        0.61        0.90      0.25 o
 -11   2   7       17.66       17.38      0.47 o
 -10   2   7      118.89      115.18      0.93 o
  -9   2   7      123.45      105.90      0.99 o
  -8   2   7        0.01        0.29      0.12 o
  -7   2   7       11.09       21.01      0.23 o
  -6   2   7      814.84      734.23      4.75 o
  -5   2   7      167.79      240.63      1.98 o
  -4   2   7        5.84        5.00      0.15 o
  -3   2   7      673.15      703.55      4.46 o
  -2   2   7      776.64      945.78      5.33 o
  -1   2   7       62.51       81.27      0.52 o
   0   2   7      447.20      542.24      2.67 o
   1   2   7       65.52       60.61      0.41 o
   2   2   7      128.07      163.33      0.96 o
   3   2   7       34.69       35.36      0.33 o
   4   2   7      236.52      221.31      1.33 o
   5   2   7        3.91        4.61      0.20 o
   6   2   7      101.36      102.46      0.97 o
   7   2   7        1.10        1.72      0.28 o
   8   2   7        4.22        4.75      0.33 o
   9   2   7       40.44       47.01      0.74 o
  10   2   7       43.97       43.03      0.78 o
  11   2   7       97.78      103.57      1.27 o
  12   2   7       45.62       40.36      0.64 o
  13   2   7       16.58       19.26      0.65 o
 -17   3   7        7.85       10.30      0.43 o
 -16   3   7        2.16        1.35      0.27 o
 -15   3   7        1.10        0.75      0.25 o
 -14   3   7      347.00      313.50      4.00 o
 -13   3   7       21.10       16.93      0.49 o
 -12   3   7        1.56        3.03      0.33 o
 -11   3   7       41.39       38.65      0.57 o
 -10   3   7       27.40       25.30      0.45 o
  -9   3   7       47.82       40.87      0.52 o
  -8   3   7        7.75        6.83      0.27 o
  -7   3   7       36.68       48.80      0.46 o
  -6   3   7       24.47       36.24      0.33 o
  -5   3   7      184.22      185.46      1.02 o
  -4   3   7       25.65       21.65      0.22 o
  -3   3   7        0.03        3.84      0.12 o
  -2   3   7       95.23      101.93      0.73 o
  -1   3   7      628.50      663.01      5.29 o
   0   3   7      137.83      159.63      1.15 o
   1   3   7      325.71      400.15      2.43 o
   2   3   7      183.17      149.05      1.03 o
   3   3   7        0.07        1.35      0.23 o
   4   3   7       53.98       58.24      0.63 o
   5   3   7        2.87        3.34      0.25 o
   6   3   7        0.89        0.58      0.33 o
   7   3   7       17.70       16.39      0.57 o
   8   3   7       25.93       25.46      0.64 o
   9   3   7        2.23        2.42      0.44 o
  10   3   7       93.64       95.08      1.31 o
  11   3   7       11.50       10.82      0.53 o
  12   3   7        2.44        3.37      0.30 o
 -16   4   7        1.02        0.70      0.28 o
 -15   4   7       84.20       91.16      1.30 o
 -14   4   7       69.21       65.82      1.29 o
 -13   4   7        2.26        2.34      0.32 o
 -12   4   7        0.09        0.35      0.28 o
 -11   4   7        5.23        6.74      0.41 o
 -10   4   7        1.70        1.61      0.31 o
  -9   4   7       52.29       45.47      0.64 o
  -8   4   7      722.71      686.91      6.50 o
  -7   4   7      275.46      254.71      2.99 o
  -6   4   7       54.91       58.27      0.58 o
  -5   4   7        0.48        0.43      0.17 o
  -4   4   7       43.53       43.85      0.46 o
  -3   4   7       38.41       43.32      0.50 o
  -2   4   7      813.92      891.53      5.93 o
  -1   4   7       16.11       21.40      0.31 o
   0   4   7      133.41      149.47      1.44 o
   1   4   7        7.52        4.77      0.20 o
   2   4   7      126.04      144.20      1.77 o
   3   4   7       17.72       21.91      0.44 o
   4   4   7       76.66       64.44      0.78 o
   5   4   7      187.06      201.27      1.95 o
   6   4   7       30.34       30.79      0.68 o
   7   4   7      240.42      234.05      2.28 o
   8   4   7        1.47        2.53      0.35 o
   9   4   7       21.11       23.90      1.89 o
  10   4   7       12.66       15.22      0.55 o
  11   4   7       41.64       43.93      0.74 o
 -15   5   7       19.90       19.72      0.52 o
 -14   5   7       52.23       50.16      0.98 o
 -13   5   7       29.51       28.82      0.68 o
 -12   5   7        3.78        3.11      0.39 o
 -11   5   7       11.79        8.34      0.52 o
 -10   5   7      404.39      381.59      3.77 o
  -9   5   7      397.22      402.30      3.75 o
  -8   5   7        6.77        6.74      0.47 o
  -7   5   7     1444.16     1479.75     19.82 o
  -6   5   7       99.34       95.03      1.28 o
  -5   5   7      297.14      306.58      4.06 o
  -4   5   7      121.90      125.74      1.70 o
  -3   5   7        1.56        0.75      0.25 o
  -2   5   7       43.65       41.36      0.63 o
  -1   5   7       37.79       43.42      0.75 o
   0   5   7       72.50       70.00      1.09 o
   1   5   7        0.51        0.78      0.27 o
   2   5   7       48.88       52.75      1.15 o
   3   5   7        3.41        4.74      0.38 o
   4   5   7       32.10       32.63      0.77 o
   5   5   7      140.09      148.06      1.53 o
   6   5   7       39.52       39.12      0.74 o
   7   5   7        1.87        1.92      0.38 o
   8   5   7       74.88       73.28      1.01 o
   9   5   7        5.45        5.19      0.35 o
  10   5   7       17.42       18.36      0.60 o
 -14   6   7       17.16       17.44      0.54 o
 -13   6   7       27.83       31.38      0.65 o
 -12   6   7       63.19       61.27      1.23 o
 -11   6   7       41.09       50.14      1.04 o
 -10   6   7       57.26       50.42      0.92 o
  -9   6   7        7.70        9.81      0.44 o
  -8   6   7      206.70      208.37      2.22 o
  -7   6   7      587.60      570.79      8.26 o
  -6   6   7       37.24       41.58      0.96 o
  -5   6   7      122.08      118.76      2.92 o
  -4   6   7       73.20       76.57      2.34 o
  -3   6   7        0.50        0.71      0.38 o
  -2   6   7        0.05        0.60      0.37 o
  -1   6   7       15.05       13.72      0.54 o
   0   6   7        0.84        1.14      0.28 o
   1   6   7        8.29        8.10      0.52 o
   2   6   7       23.14       24.41      0.90 o
   3   6   7      607.33      633.27     15.52 o
   4   6   7        0.27        0.70      0.45 o
   5   6   7      108.23      108.73      1.68 o
   6   6   7       95.36      104.42      1.30 o
   7   6   7        0.04       -0.09      0.30 o
   8   6   7      292.33      319.21      5.01 o
   9   6   7        3.32        2.32      0.36 o
 -12   7   7       27.20       23.85      0.54 o
 -11   7   7        3.82        4.71      0.58 o
 -10   7   7       95.65       88.71      1.71 o
  -9   7   7       21.26       19.27      0.63 o
  -8   7   7       73.68       69.13      1.24 o
  -7   7   7      170.81      176.67      2.34 o
  -6   7   7       10.67       13.49      0.76 o
  -5   7   7       17.73       18.09      0.59 o
  -4   7   7      281.01      293.19      5.38 o
  -3   7   7      113.13      117.30      4.14 o
  -2   7   7        0.37        0.45      0.32 o
  -1   7   7        4.92        4.54      0.46 o
   0   7   7        0.35        0.71      0.37 o
   1   7   7        1.47        2.89      0.33 o
   2   7   7       27.03       32.50      0.82 o
   3   7   7      395.01      401.97      7.08 o
   4   7   7       72.48       74.44      2.33 o
   5   7   7        0.01        0.11      0.36 o
   6   7   7        6.94        7.96      0.60 o
   7   7   7        3.47        2.72      0.43 o
 -10   8   7       31.63       27.54      1.08 o
  -9   8   7       12.68       21.60      0.66 o
  -8   8   7        0.28        0.62      0.44 o
  -7   8   7        1.85        1.13      0.35 o
  -6   8   7       21.84       24.16      0.61 o
  -5   8   7        8.10        9.30      0.54 o
  -4   8   7       62.69       63.58      2.07 o
  -3   8   7       59.53       61.57      2.58 o
  -2   8   7        1.36        1.31      0.33 o
  -1   8   7        0.00        0.04      0.31 o
   0   8   7       65.56       67.33      2.04 o
   1   8   7       20.19       19.75      0.77 o
   2   8   7       86.40       88.22      2.08 o
   3   8   7       74.58       73.72      3.23 o
   4   8   7       28.11       29.83      0.71 o
   5   8   7        0.59        0.22      0.27 o
  -5   9   7        3.06        3.70      0.95 o
  -4   9   7        5.03        3.77      0.92 o
  -3   9   7        3.24        2.19      0.77 o
  -2   9   7        0.36        0.26      0.61 o
  -1   9   7        1.84        1.34      0.67 o
   0   9   7        0.65        0.44      0.56 o
 -18   0   8       82.30       80.87      5.26 o
 -17   0   8        9.21       11.77      0.62 o
 -16   0   8       17.35       25.53      0.88 o
 -15   0   8        2.56        1.56      0.40 o
 -14   0   8      152.34      143.68      2.88 o
 -13   0   8       34.76       36.85      0.78 o
 -12   0   8      340.97      319.69      3.63 o
 -11   0   8        1.43        0.91      0.29 o
 -10   0   8       73.53       61.87      0.82 o
  -9   0   8       27.67       42.37      0.56 o
  -8   0   8       34.57       49.38      0.74 o
  -7   0   8        4.92        7.33      0.25 o
  -6   0   8     2371.14     2518.92     22.70 o
  -5   0   8     5144.75     5387.82     48.97 o
  -4   0   8      133.06      114.42      0.81 o
  -3   0   8     1704.82     1791.55     11.76 o
  -2   0   8     2602.63     2572.95     20.26 o
  -1   0   8     4971.57     4979.12     44.68 o
   0   0   8     5198.94     5158.89     45.36 o
   1   0   8     1332.97     1359.42     10.85 o
   2   0   8      708.55      745.71      6.68 o
   3   0   8      156.52      142.47      1.44 o
   4   0   8        3.39        2.88      0.42 o
   5   0   8       38.38       38.58      0.69 o
   6   0   8       33.97       36.60      0.68 o
   7   0   8       21.67       16.09      0.50 o
   8   0   8       29.64       23.21      0.58 o
   9   0   8        4.07        3.36      0.34 o
  10   0   8      209.17      192.39      2.24 o
  11   0   8        5.48        4.59      0.41 o
  12   0   8        2.02        1.03      0.35 o
 -18   1   8        1.73        0.28      0.25 o
 -17   1   8        1.18        0.21      0.18 o
 -16   1   8        0.46        1.10      0.27 o
 -15   1   8        5.10        6.84      0.34 o
 -14   1   8       74.62       76.17      0.97 o
 -13   1   8       69.81       69.81      0.90 o
 -12   1   8      375.52      344.25      2.72 o
 -11   1   8      293.89      277.38      2.03 o
 -10   1   8       28.36       27.63      0.40 o
  -9   1   8        0.63        0.39      0.12 o
  -8   1   8       62.27       49.26      0.42 o
  -7   1   8      115.19      103.85      0.67 o
  -6   1   8      284.44      305.31      1.85 o
  -5   1   8       14.03       27.31      0.23 o
  -4   1   8       32.87       43.41      0.34 o
  -3   1   8      392.14      428.43      1.83 o
  -2   1   8      106.51      114.48      0.56 o
  -1   1   8      501.55      412.33      1.79 o
   0   1   8       71.92       80.76      0.46 o
   1   1   8      206.58      206.94      0.96 o
   2   1   8       28.03       27.70      0.30 o
   3   1   8       56.35       66.33      0.62 o
   4   1   8      127.32      103.75      0.77 o
   5   1   8       10.12        7.98      0.36 o
   6   1   8        6.87        6.04      0.31 o
   7   1   8       11.41       14.94      0.44 o
   8   1   8       73.31       70.34      0.70 o
   9   1   8        4.40        3.06      0.27 o
  10   1   8       58.18       54.21      0.67 o
  11   1   8       22.02       24.61      0.67 o
  12   1   8       44.49       45.92      0.85 o
 -18   2   8        7.10       11.55      1.21 o
 -17   2   8        3.26        2.80      0.32 o
 -16   2   8       23.57       24.70      0.58 o
 -15   2   8        0.72        1.43      0.27 o
 -14   2   8       14.97       15.61      0.44 o
 -13   2   8       44.07       47.70      0.77 o
 -12   2   8        1.26        0.75      0.24 o
 -11   2   8       18.01       16.45      0.41 o
 -10   2   8        7.78        6.15      0.30 o
  -9   2   8        3.28        6.06      0.23 o
  -8   2   8      689.88      692.51      5.76 o
  -7   2   8      171.90      206.98      1.19 o
  -6   2   8     1083.20     1289.68      6.96 o
  -5   2   8      160.73      127.86      0.82 o
  -4   2   8      605.01      716.04      5.43 o
  -3   2   8        1.56        3.37      0.14 o
  -2   2   8       43.57       33.87      0.27 o
  -1   2   8      176.49      191.46      0.99 o
   0   2   8      102.37      125.73      0.67 o
   1   2   8        2.21        2.56      0.15 o
   2   2   8        1.48        1.60      0.16 o
   3   2   8      115.18      121.50      0.87 o
   4   2   8        0.09        1.22      0.26 o
   5   2   8      105.13      114.99      0.98 o
   6   2   8      242.61      228.61      1.97 o
   7   2   8       54.19       47.72      0.66 o
   8   2   8       19.98       20.90      0.63 o
   9   2   8        5.45        7.30      0.39 o
  10   2   8        6.59        6.79      0.53 o
  11   2   8       15.79       15.06      0.47 o
  12   2   8       10.92       16.88      0.57 o
 -17   3   8        2.95        5.64      0.39 o
 -16   3   8       49.46       49.30      0.69 o
 -15   3   8        9.91       10.89      0.41 o
 -14   3   8        0.74        0.60      0.33 o
 -13   3   8       63.82       54.66      1.01 o
 -12   3   8        8.48        7.27      0.33 o
 -11   3   8        0.85        0.40      0.23 o
 -10   3   8      172.09      174.68      1.86 o
  -9   3   8       95.75       87.31      0.86 o
  -8   3   8       38.29       24.73      0.43 o
  -7   3   8      411.21      419.96      3.06 o
  -6   3   8      294.14      313.12      2.49 o
  -5   3   8      125.74      159.23      0.92 o
  -4   3   8        0.08        0.18      0.09 o
  -3   3   8       98.02      104.40      0.65 o
  -2   3   8      103.85       88.00      0.75 o
  -1   3   8       10.77       17.70      0.24 o
   0   3   8      112.88      121.73      0.80 o
   1   3   8      137.14      126.38      1.01 o
   2   3   8        5.75        9.08      0.36 o
   3   3   8       46.50       44.41      0.56 o
   4   3   8       22.25       21.53      0.45 o
   5   3   8      364.76      385.81      2.91 o
   6   3   8       43.84       37.44      0.64 o
   7   3   8      183.98      197.27      2.71 o
   8   3   8       14.08       13.44      0.70 o
   9   3   8        9.59       10.92      0.67 o
  10   3   8        1.24        0.65      0.36 o
  11   3   8       13.54       14.55      0.46 o
 -16   4   8       34.00       28.72      0.56 o
 -15   4   8        2.69        3.34      0.27 o
 -14   4   8       39.51       36.52      0.86 o
 -13   4   8       34.51       30.43      0.75 o
 -12   4   8       11.02       11.42      0.41 o
 -11   4   8       24.16       25.07      0.61 o
 -10   4   8      151.58      127.73      1.48 o
  -9   4   8      293.91      297.73      2.89 o
  -8   4   8      515.66      507.57      5.38 o
  -7   4   8      713.20      682.49      8.60 o
  -6   4   8       12.25       15.91      0.47 o
  -5   4   8       12.87       12.85      0.32 o
  -4   4   8      169.82      174.50      1.47 o
  -3   4   8      114.65      117.01      0.92 o
  -2   4   8       43.09       38.28      0.41 o
  -1   4   8     1479.39     1622.05     24.58 o
   0   4   8       62.94       68.25      1.30 o
   1   4   8       19.10       20.35      0.41 o
   2   4   8      103.93      106.58      1.16 o
   3   4   8      283.60      271.94      2.16 o
   4   4   8       54.30       50.58      0.72 o
   5   4   8       56.06       59.53      0.94 o
   6   4   8       73.05       72.09      0.99 o
   7   4   8       34.53       33.17      0.73 o
   8   4   8       71.34       78.94      1.84 o
   9   4   8        0.07        0.07      0.28 o
  10   4   8        0.06        0.10      0.29 o
  11   4   8        0.63        0.89      0.30 o
 -15   5   8        0.61        0.16      0.25 o
 -14   5   8        1.92        1.27      0.34 o
 -13   5   8       16.09       14.75      0.47 o
 -12   5   8       47.42       42.28      0.78 o
 -11   5   8       83.68       70.92      1.04 o
 -10   5   8      112.84      118.08      1.33 o
  -9   5   8       63.08       62.67      0.91 o
  -8   5   8      149.33      131.57      1.44 o
  -7   5   8      352.95      350.51      4.09 o
  -6   5   8        4.49        5.36      0.41 o
  -5   5   8        7.11        9.42      0.51 o
  -4   5   8       89.47       84.74      1.15 o
  -3   5   8        0.01        0.44      0.22 o
  -2   5   8       78.97       84.36      1.08 o
  -1   5   8      159.62      160.24      2.45 o
   0   5   8        2.62        3.04      0.31 o
   1   5   8        0.17        0.62      0.27 o
   2   5   8       38.78       45.18      0.88 o
   3   5   8       48.56       41.07      0.70 o
   4   5   8        0.01        0.16      0.33 o
   5   5   8      360.80      367.76      3.29 o
   6   5   8      259.10      265.18      2.67 o
   7   5   8       54.36       58.03      0.85 o
   8   5   8       11.61       13.08      0.45 o
   9   5   8        0.32        0.03      0.18 o
  10   5   8        9.46       11.96      0.52 o
 -14   6   8        2.30        2.04      0.40 o
 -13   6   8       15.14       17.35      0.50 o
 -12   6   8       37.36       43.15      0.90 o
 -11   6   8        5.03        4.13      0.37 o
 -10   6   8       81.79       82.31      1.06 o
  -9   6   8        1.44        1.31      0.36 o
  -8   6   8      129.01      121.35      1.64 o
  -7   6   8      634.51      664.01     13.65 o
  -6   6   8       17.18       23.42      0.86 o
  -5   6   8        0.76        1.89      0.38 o
  -4   6   8      358.16      361.29      7.39 o
  -3   6   8      127.02      129.79      2.75 o
  -2   6   8       26.84       27.91      0.92 o
  -1   6   8        8.59       11.75      0.57 o
   0   6   8        6.53        6.66      0.40 o
   1   6   8       13.57       13.08      0.58 o
   2   6   8        1.19        0.90      0.29 o
   3   6   8       79.31       90.15      2.15 o
   4   6   8       22.99       27.18      0.90 o
   5   6   8       17.11       17.29      0.54 o
   6   6   8      394.09      409.77      4.13 o
   7   6   8        4.42        4.52      0.35 o
   8   6   8       27.69       31.79      0.70 o
 -12   7   8        0.32        0.10      0.20 o
 -11   7   8        0.00        0.28      0.31 o
 -10   7   8       36.49       38.88      1.04 o
  -9   7   8        0.13        0.05      0.37 o
  -8   7   8        3.91        3.25      0.53 o
  -7   7   8       29.55       34.94      1.00 o
  -6   7   8       25.90       27.81      0.72 o
  -5   7   8      102.12      101.91      2.12 o
  -4   7   8       43.61       42.79      1.18 o
  -3   7   8       30.00       28.02      0.98 o
  -2   7   8       28.63       30.32      1.16 o
  -1   7   8       33.17       38.79      0.84 o
   0   7   8       10.83       10.39      0.56 o
   1   7   8        5.32        4.79      0.46 o
   2   7   8      163.81      170.53      3.25 o
   3   7   8       38.81       39.93      0.83 o
   4   7   8       23.95       23.96      0.71 o
   5   7   8        0.20        0.19      0.29 o
   6   7   8       82.57       88.77      1.22 o
  -9   8   8       43.82       49.63      1.26 o
  -8   8   8        4.49        6.09      0.40 o
  -7   8   8        6.85        7.28      0.43 o
  -6   8   8        0.64        0.50      0.34 o
  -5   8   8       10.84       12.80      0.59 o
  -4   8   8        4.96        6.36      0.41 o
  -3   8   8       23.31       19.99      1.07 o
  -2   8   8        0.56        0.53      0.33 o
  -1   8   8        4.70        6.19      0.42 o
   0   8   8       34.88       40.15      0.97 o
   1   8   8      178.99      200.75      4.25 o
   2   8   8        0.03        0.07      0.21 o
   3   8   8       35.71       41.49      0.94 o
   4   8   8       33.79       39.24      0.98 o
 -18   1   9        0.51        0.67      0.37 o
 -17   1   9        0.04        0.13      0.19 o
 -16   1   9       11.50       10.82      0.43 o
 -15   1   9        7.14        9.89      0.93 o
 -14   1   9       92.00      102.00      1.47 o
 -13   1   9       45.26       41.33      0.74 o
 -12   1   9       38.12       38.88      0.76 o
 -11   1   9      326.67      300.18      2.54 o
 -10   1   9      141.35      139.33      1.59 o
  -9   1   9        3.55        5.25      0.34 o
  -8   1   9      709.75      766.65      6.02 o
  -7   1   9      233.58      238.96      1.57 o
  -6   1   9      113.95      114.28      0.83 o
  -5   1   9      270.83      370.57      2.35 o
  -4   1   9       23.34       26.50      0.25 o
  -3   1   9      641.99      658.30      3.00 o
  -2   1   9       46.60       41.80      0.29 o
  -1   1   9       99.55      128.81      0.64 o
   0   1   9        7.01        4.55      0.16 o
   1   1   9       21.91       27.28      0.29 o
   2   1   9       40.40       37.73      0.36 o
   3   1   9       24.96       27.87      0.46 o
   4   1   9       20.64       17.85      0.40 o
   5   1   9        2.52        2.84      0.29 o
   6   1   9       66.54       61.40      0.78 o
   7   1   9      271.49      235.91      1.97 o
   8   1   9      232.18      198.72      1.65 o
   9   1   9      122.35      122.77      1.14 o
  10   1   9       22.72       20.45      0.49 o
  11   1   9       33.33       35.91      0.55 o
 -18   2   9        2.98        5.49      0.70 o
 -17   2   9        8.99        8.96      0.36 o
 -16   2   9        2.11        4.65      0.43 o
 -15   2   9       14.75       11.92      0.37 o
 -14   2   9      163.48      160.90      1.69 o
 -13   2   9      208.88      206.83      2.16 o
 -12   2   9      237.71      221.75      1.92 o
 -11   2   9      199.30      183.95      1.59 o
 -10   2   9      953.60      891.40      7.51 o
  -9   2   9       28.04       31.37      0.44 o
  -8   2   9      547.12      569.22      4.53 o
  -7   2   9        1.19        2.31      0.16 o
  -6   2   9      359.34      407.78      2.09 o
  -5   2   9      391.70      385.66      2.04 o
  -4   2   9      140.61      135.85      0.95 o
  -3   2   9       18.73       26.77      0.28 o
  -2   2   9      395.55      394.54      1.80 o
  -1   2   9      331.22      366.02      1.69 o
   0   2   9       41.35       36.03      0.33 o
   1   2   9       51.11       39.16      0.41 o
   2   2   9        4.31        8.68      0.24 o
   3   2   9       25.47       14.60      0.45 o
   4   2   9        9.08       11.70      0.37 o
   5   2   9        0.97        0.64      0.26 o
   6   2   9        8.09        8.48      0.40 o
   7   2   9       65.43       56.60      0.79 o
   8   2   9       10.41        9.96      0.48 o
   9   2   9        8.28        5.22      0.38 o
  10   2   9        1.93        1.27      0.32 o
  11   2   9        3.30        3.42      0.50 o
 -17   3   9        4.26        5.61      0.54 o
 -16   3   9        4.37        3.33      0.38 o
 -15   3   9       11.85       10.18      0.35 o
 -14   3   9        7.48        8.25      0.39 o
 -13   3   9       78.59       79.99      0.83 o
 -12   3   9       31.89       29.25      0.52 o
 -11   3   9      211.39      201.63      1.76 o
 -10   3   9      751.48      694.27      5.48 o
  -9   3   9      855.53      882.39      7.72 o
  -8   3   9        5.42        3.44      0.26 o
  -7   3   9      337.27      316.57      3.24 o
  -6   3   9        0.50        0.20      0.20 o
  -5   3   9        0.62        2.73      0.54 o
  -4   3   9        1.36        2.22      0.21 o
  -3   3   9      160.24      193.80      2.02 o
  -2   3   9        0.09        0.34      0.15 o
  -1   3   9       26.69       24.58      0.38 o
   0   3   9      151.56      149.10      1.37 o
   1   3   9        3.75        4.64      0.30 o
   2   3   9       13.58       11.74      0.43 o
   3   3   9      193.89      201.75      1.65 o
   4   3   9      140.53      145.08      1.27 o
   5   3   9      142.81      147.63      1.25 o
   6   3   9       66.59       60.53      0.87 o
   7   3   9       16.25       11.99      0.61 o
   8   3   9        5.49        5.63      0.52 o
   9   3   9       12.73       13.01      0.54 o
  10   3   9        8.87        6.29      0.42 o
 -16   4   9        0.12        0.05      0.16 o
 -15   4   9        3.24        2.55      0.25 o
 -14   4   9        4.26        4.00      0.34 o
 -13   4   9        0.03        0.21      0.21 o
 -12   4   9       32.64       30.99      0.55 o
 -11   4   9      132.98      125.35      1.19 o
 -10   4   9      302.01      314.22      2.75 o
  -9   4   9      768.67      755.18      6.89 o
  -8   4   9       62.27       61.61      0.71 o
  -7   4   9       55.77       46.06      0.67 o
  -6   4   9      160.40      163.34      1.78 o
  -5   4   9        0.16        0.26      0.24 o
  -4   4   9       17.01       16.96      0.44 o
  -3   4   9      117.48      118.90      1.17 o
  -2   4   9        0.21        0.23      0.19 o
  -1   4   9        0.51        2.29      0.30 o
   0   4   9        0.07        1.49      0.25 o
   1   4   9       51.83       49.21      0.58 o
   2   4   9       61.85       71.68      0.81 o
   3   4   9      233.88      222.49      1.80 o
   4   4   9      415.57      417.50      3.61 o
   5   4   9        0.00        0.80      0.38 o
   6   4   9      108.00      120.88      1.55 o
   7   4   9        1.33        2.28      0.30 o
   8   4   9        0.05        0.66      0.39 o
   9   4   9        0.31        0.77      0.42 o
  10   4   9        0.11        0.19      0.27 o
 -15   5   9        3.56        2.34      0.30 o
 -14   5   9        3.36        2.47      0.36 o
 -13   5   9        8.44        9.65      0.40 o
 -12   5   9        9.35       10.20      0.43 o
 -11   5   9        3.61        3.18      0.31 o
 -10   5   9        0.10        0.23      0.31 o
  -9   5   9      359.82      358.46      3.28 o
  -8   5   9       77.14       76.25      1.01 o
  -7   5   9       75.52       76.23      1.42 o
  -6   5   9        8.83        8.50      0.43 o
  -5   5   9       53.94       53.64      0.87 o
  -4   5   9      115.79      121.17      1.16 o
  -3   5   9       27.30       30.57      0.54 o
  -2   5   9        4.37        6.12      0.42 o
  -1   5   9      177.34      185.11      2.33 o
   0   5   9        0.64        1.67      0.36 o
   1   5   9        3.15        2.97      0.33 o
   2   5   9       35.76       38.47      0.61 o
   3   5   9       11.67       13.11      0.49 o
   4   5   9      145.33      148.71      2.05 o
   5   5   9        3.28        2.89      0.36 o
   6   5   9      157.27      158.15      1.62 o
   7   5   9        9.30        9.13      0.39 o
   8   5   9       37.23       38.13      0.64 o
   9   5   9      106.30      133.53      2.21 o
 -14   6   9        9.72       14.90      0.47 o
 -13   6   9        0.00        0.09      0.21 o
 -12   6   9       69.83       71.94      1.06 o
 -11   6   9       37.11       41.19      0.68 o
 -10   6   9        7.10        6.35      0.37 o
  -9   6   9        7.25        6.83      0.46 o
  -8   6   9       98.51      107.05      1.44 o
  -7   6   9        1.50        2.22      0.38 o
  -6   6   9       34.83       35.53      0.78 o
  -5   6   9      319.77      332.30      8.76 o
  -4   6   9      815.72      888.20     15.88 o
  -3   6   9        5.31        3.78      0.48 o
  -2   6   9        1.77        1.11      0.47 o
  -1   6   9       12.23       12.57      0.58 o
   0   6   9       37.24       32.63      0.65 o
   1   6   9        1.30        1.54      0.37 o
   2   6   9        3.81        4.35      0.41 o
   3   6   9        0.56        0.42      0.39 o
   4   6   9       17.21       16.62      0.53 o
   5   6   9        3.14        4.27      0.59 o
   6   6   9        2.61        1.95      0.37 o
   7   6   9        0.46        0.20      0.36 o
 -12   7   9        4.61        5.93      0.70 o
 -11   7   9       11.02       14.66      0.61 o
 -10   7   9        1.05        0.43      0.38 o
  -9   7   9        2.92        2.85      0.47 o
  -8   7   9       17.04       17.27      0.64 o
  -7   7   9        4.24        5.67      0.41 o
  -6   7   9        1.14        1.01      0.31 o
  -5   7   9       72.67       73.81      2.03 o
  -4   7   9        0.00        0.30      0.31 o
  -3   7   9        5.58        6.81      0.44 o
  -2   7   9       25.90       27.11      0.66 o
  -1   7   9        4.66        5.28      0.50 o
   0   7   9        0.74        0.76      0.44 o
   1   7   9      118.30      115.51      1.92 o
   2   7   9        1.01        0.97      0.37 o
   3   7   9       73.07       71.55      1.12 o
   4   7   9        7.80        9.10      0.41 o
   5   7   9       70.91       76.77      1.24 o
  -9   8   9        7.28        7.81      0.66 o
  -8   8   9        0.33        0.11      0.30 o
  -7   8   9        0.03        0.02      0.22 o
  -6   8   9        0.51        0.41      0.21 o
  -5   8   9        9.81        8.70      0.39 o
  -4   8   9        6.31        9.34      2.71 o
  -3   8   9        6.01        4.92      0.40 o
  -2   8   9        0.00        0.11      0.28 o
  -1   8   9        5.41        4.54      0.81 o
   0   8   9        0.13        0.24      0.27 o
   1   8   9       15.98       17.05      0.79 o
   2   8   9       40.91       43.98      0.95 o
 -18   0  10        6.45        8.89      0.91 o
 -17   0  10        3.42        2.48      0.53 o
 -16   0  10        1.12        0.32      0.38 o
 -15   0  10        0.98        0.84      0.36 o
 -14   0  10       74.95       79.03      1.89 o
 -13   0  10      333.06      326.58      3.98 o
 -12   0  10      603.46      630.96      7.95 o
 -11   0  10      336.51      331.42      4.06 o
 -10   0  10       15.52       19.43      0.71 o
  -9   0  10      465.25      457.88     11.29 o
  -8   0  10      869.50      929.12     11.05 o
  -7   0  10      147.39      141.23      2.66 o
  -6   0  10      160.98      116.46      1.31 o
  -5   0  10        4.68        1.40      0.24 o
  -4   0  10      151.66      142.10      1.07 o
  -3   0  10       43.67       31.28      0.47 o
  -2   0  10        9.45       12.24      0.36 o
  -1   0  10      487.23      482.41      7.00 o
   0   0  10      297.06      303.65      6.66 o
   1   0  10      213.57      212.63      2.32 o
   2   0  10      171.14      188.99      2.20 o
   3   0  10       38.72       37.71      2.70 o
   4   0  10        7.23        9.66      0.65 o
   5   0  10       97.07       74.84      1.34 o
   6   0  10      348.54      315.45      4.17 o
   7   0  10        5.82        5.82      0.57 o
   8   0  10        1.96        3.49      0.44 o
   9   0  10        1.77        1.98      0.90 o
  10   0  10       17.43       17.89      0.56 o
 -18   1  10        1.23        0.65      0.32 o
 -17   1  10        1.55        1.38      0.27 o
 -16   1  10        1.04        1.52      0.32 o
 -15   1  10       20.53       17.42      0.49 o
 -14   1  10        8.37       10.62      0.46 o
 -13   1  10       15.77       16.84      0.51 o
 -12   1  10      959.42      965.25      8.88 o
 -11   1  10       60.81       62.42      0.79 o
 -10   1  10      401.00      380.76      3.52 o
  -9   1  10       93.45       80.28      0.94 o
  -8   1  10        1.07        4.69      0.23 o
  -7   1  10      237.20      228.03      1.34 o
  -6   1  10      119.32      107.67      0.86 o
  -5   1  10       45.56       51.21      0.40 o
  -4   1  10      221.99      253.36      1.50 o
  -3   1  10        1.33        0.07      0.11 o
  -2   1  10      730.77      821.98      4.62 o
  -1   1  10      921.94      986.24      6.07 o
   0   1  10      312.59      339.95      2.10 o
   1   1  10      505.11      519.41      3.26 o
   2   1  10       88.67       90.85      0.86 o
   3   1  10      310.95      294.59      2.31 o
   4   1  10        0.18        0.57      0.28 o
   5   1  10        6.42        3.30      0.32 o
   6   1  10      110.11       96.07      0.97 o
   7   1  10      118.59      103.51      1.04 o
   8   1  10        4.40        5.43      0.27 o
   9   1  10        0.16        0.13      0.19 o
  10   1  10        3.68        3.18      0.31 o
 -17   2  10        1.10        1.07      0.27 o
 -16   2  10        0.41        0.53      0.34 o
 -15   2  10        1.45        0.54      0.25 o
 -14   2  10        2.67        2.68      0.34 o
 -13   2  10      510.03      511.40      4.96 o
 -12   2  10      294.21      282.32      2.85 o
 -11   2  10      153.35      142.11      1.17 o
 -10   2  10      184.88      168.97      1.70 o
  -9   2  10      253.47      249.03      2.98 o
  -8   2  10      185.78      206.43      1.58 o
  -7   2  10       93.66       90.01      0.68 o
  -6   2  10      235.38      236.81      1.44 o
  -5   2  10        0.03        0.66      0.12 o
  -4   2  10       23.15       18.71      0.24 o
  -3   2  10       49.84       48.08      0.40 o
  -2   2  10       33.51       36.59      0.37 o
  -1   2  10      145.03      154.00      1.01 o
   0   2  10        0.26        0.61      0.25 o
   1   2  10      157.45      134.21      1.09 o
   2   2  10       88.67       80.83      0.85 o
   3   2  10      428.22      441.77      3.31 o
   4   2  10      154.41      146.75      1.39 o
   5   2  10      226.08      195.19      1.79 o
   6   2  10        0.44        1.01      0.30 o
   7   2  10        7.23        8.61      0.33 o
   8   2  10        3.99        3.19      0.33 o
   9   2  10        0.09       -0.03      0.19 o
  10   2  10       42.23       47.75      0.68 o
 -17   3  10        6.77        6.86      0.65 o
 -16   3  10       27.34       26.52      0.42 o
 -15   3  10        4.36        6.18      0.28 o
 -14   3  10       10.91        8.52      0.36 o
 -13   3  10       20.09       19.68      0.47 o
 -12   3  10      566.90      567.26      4.77 o
 -11   3  10        4.82        4.31      0.35 o
 -10   3  10      422.31      395.71      3.08 o
  -9   3  10       32.24       32.60      0.54 o
  -8   3  10      398.28      402.21      4.54 o
  -7   3  10        0.40        0.70      0.21 o
  -6   3  10      223.52      239.93      1.87 o
  -5   3  10       46.91       38.03      0.56 o
  -4   3  10       88.31       95.79      0.98 o
  -3   3  10       46.81       41.69      0.70 o
  -2   3  10       73.34       74.42      1.15 o
  -1   3  10      125.45      140.08      1.27 o
   0   3  10       49.13       58.76      0.65 o
   1   3  10      165.50      166.89      1.41 o
   2   3  10       34.96       30.23      0.52 o
   3   3  10      377.82      382.57      3.09 o
   4   3  10      331.41      334.89      2.57 o
   5   3  10      107.11       94.24      0.98 o
   6   3  10        9.87       10.96      0.47 o
   7   3  10        2.75        4.17      0.47 o
   8   3  10        0.07        0.03      0.31 o
   9   3  10        0.03       -0.05      0.26 o
 -16   4  10       11.73       14.73      0.45 o
 -15   4  10        7.84       10.89      0.34 o
 -14   4  10       74.72       82.14      1.54 o
 -13   4  10        0.22        0.89      0.25 o
 -12   4  10       30.73       32.17      0.64 o
 -11   4  10      202.12      197.51      1.69 o
 -10   4  10       36.42       35.05      0.62 o
  -9   4  10      277.27      282.39      2.51 o
  -8   4  10       67.31       65.54      0.79 o
  -7   4  10        6.55        5.27      0.30 o
  -6   4  10       29.54       28.08      0.56 o
  -5   4  10        0.01        0.18      0.28 o
  -4   4  10       23.21       22.44      0.51 o
  -3   4  10       15.37       19.05      0.48 o
  -2   4  10        0.85        1.70      0.31 o
  -1   4  10        1.37        0.83      0.28 o
   0   4  10       13.53       16.54      0.43 o
   1   4  10       15.91       14.94      0.39 o
   2   4  10        1.02        0.82      0.30 o
   3   4  10       52.09       55.15      0.69 o
   4   4  10      145.02      138.80      1.33 o
   5   4  10       25.53       23.49      0.51 o
   6   4  10       29.32       28.38      0.55 o
   7   4  10        6.01        6.10      0.45 o
   8   4  10        1.75        0.89      0.35 o
   9   4  10        3.51        2.96      0.33 o
 -15   5  10       22.64       26.29      0.63 o
 -14   5  10       28.24       38.19      0.82 o
 -13   5  10       15.29       15.24      0.42 o
 -12   5  10       21.46       20.98      0.53 o
 -11   5  10       27.84       28.48      0.54 o
 -10   5  10      190.03      189.07      1.80 o
  -9   5  10       49.95       47.44      0.76 o
  -8   5  10      441.42      440.29      4.65 o
  -7   5  10       65.91       58.22      0.83 o
  -6   5  10        2.56        2.22      0.35 o
  -5   5  10      192.15      196.08      2.53 o
  -4   5  10       61.92       55.51      0.91 o
  -3   5  10        1.04        2.51      0.32 o
  -2   5  10       17.47       15.99      0.54 o
  -1   5  10       19.73       18.77      0.49 o
   0   5  10        5.90        6.27      0.49 o
   1   5  10        4.20        5.91      0.37 o
   2   5  10        4.33        3.50      0.33 o
   3   5  10        6.87        7.22      0.39 o
   4   5  10       84.45       89.18      1.26 o
   5   5  10        0.25        0.69      0.35 o
   6   5  10       45.00       42.55      0.68 o
   7   5  10       99.96       96.12      2.02 o
   8   5  10       42.66       46.64      0.89 o
 -13   6  10        7.97        7.66      0.44 o
 -12   6  10        0.13        0.09      0.19 o
 -11   6  10       14.25       13.97      0.44 o
 -10   6  10        1.57        0.96      0.27 o
  -9   6  10        1.54        1.76      0.37 o
  -8   6  10       18.13       19.58      0.53 o
  -7   6  10        9.43        9.82      0.44 o
  -6   6  10        7.26        9.14      0.50 o
  -5   6  10        7.29        7.58      0.42 o
  -4   6  10      100.28      107.14      1.91 o
  -3   6  10        0.12       -0.01      0.29 o
  -2   6  10       65.32       65.45      1.09 o
  -1   6  10       42.95       43.28      0.86 o
   0   6  10       12.51       10.87      0.46 o
   1   6  10        2.22        1.54      0.38 o
   2   6  10       12.79       15.61      0.48 o
   3   6  10       64.23       71.13      1.03 o
   4   6  10       15.20       15.88      0.54 o
   5   6  10        2.44        1.77      0.31 o
   6   6  10        0.00        0.26      0.26 o
 -11   7  10        6.41        3.23      0.48 o
 -10   7  10       12.90       14.09      0.56 o
  -9   7  10        2.25        2.81      0.43 o
  -8   7  10        0.54        0.63      0.28 o
  -7   7  10        3.57        3.27      0.38 o
  -6   7  10       87.80       91.36      1.51 o
  -5   7  10       12.93       13.93      0.59 o
  -4   7  10       43.64       49.69      1.67 o
  -3   7  10        2.67        1.70      0.36 o
  -2   7  10        2.33        1.37      0.31 o
  -1   7  10       59.28       58.51      1.15 o
   0   7  10        8.23       11.53      0.58 o
   1   7  10        0.79        0.49      0.28 o
   2   7  10       97.32       99.78      3.41 o
   3   7  10        0.27        0.10      0.42 o
   4   7  10        8.89       10.37      0.51 o
  -7   8  10       19.29       20.73      0.65 o
  -6   8  10       40.97       42.27      1.11 o
  -5   8  10       33.39       30.58      0.95 o
  -4   8  10        0.09       -0.01      0.44 o
  -3   8  10        2.05        1.27      0.32 o
  -2   8  10       25.80       26.34      1.26 o
  -1   8  10       79.47       77.70      1.38 o
   0   8  10       38.12       40.23      0.93 o
 -17   1  11        9.45       10.47      0.40 o
 -16   1  11       15.62       15.08      0.59 o
 -15   1  11      159.96      182.23      2.12 o
 -14   1  11      131.20      134.33      1.56 o
 -13   1  11     1834.77     1955.34     23.49 o
 -12   1  11       21.93       23.85      0.52 o
 -11   1  11      110.30      109.78      1.11 o
 -10   1  11        4.15        6.12      0.80 o
  -9   1  11        0.43        2.86      0.27 o
  -8   1  11      216.40      216.30      2.91 o
  -7   1  11      287.77      268.28      2.21 o
  -6   1  11        6.17        1.01      0.16 o
  -5   1  11        0.66        1.72      0.21 o
  -4   1  11       63.71       72.54      0.78 o
  -3   1  11        4.53        2.12      0.26 o
  -2   1  11        7.42       11.14      0.37 o
  -1   1  11        3.04        3.21      0.29 o
   0   1  11      974.69      951.22      7.45 o
   1   1  11     1035.02     1068.58      9.62 o
   2   1  11      127.67      120.15      1.27 o
   3   1  11       28.85       24.33      0.57 o
   4   1  11       17.71       17.54      0.54 o
   5   1  11       15.36       12.97      0.49 o
   6   1  11       69.37       60.31      0.91 o
   7   1  11       15.68       16.22      0.46 o
   8   1  11        1.80        0.52      0.21 o
   9   1  11        0.68        0.21      0.26 o
 -17   2  11       48.77       62.18      1.08 o
 -16   2  11       23.06       25.15      0.47 o
 -15   2  11       41.51       37.45      0.61 o
 -14   2  11      138.23      139.07      1.63 o
 -13   2  11        1.69        1.77      0.34 o
 -12   2  11      566.64      558.85      4.82 o
 -11   2  11       59.86       59.76      0.69 o
 -10   2  11      276.01      267.89      2.19 o
  -9   2  11       26.11       28.10      0.58 o
  -8   2  11       41.83       39.97      0.57 o
  -7   2  11       12.65        9.10      0.31 o
  -6   2  11        0.34        0.60      0.19 o
  -5   2  11       81.49       81.39      0.92 o
  -4   2  11        1.09        2.79      0.22 o
  -3   2  11      154.93      148.82      1.87 o
  -2   2  11        0.17        0.37      0.17 o
  -1   2  11       11.41       14.12      0.33 o
   0   2  11      147.13      162.85      1.54 o
   1   2  11     1007.67      975.08      7.79 o
   2   2  11      156.05      166.02      1.43 o
   3   2  11      428.19      407.86      3.91 o
   4   2  11        0.28        0.24      0.24 o
   5   2  11       67.07       53.90      0.74 o
   6   2  11       15.06       12.98      0.37 o
   7   2  11        0.01        0.11      0.19 o
   8   2  11        0.45        0.16      0.21 o
   9   2  11        2.60        1.69      0.41 o
 -16   3  11        2.14        1.33      0.24 o
 -15   3  11        7.33       11.07      0.37 o
 -14   3  11       59.17       58.99      0.98 o
 -13   3  11      137.91      138.27      1.36 o
 -12   3  11      145.33      138.22      1.33 o
 -11   3  11      125.79      132.06      1.21 o
 -10   3  11        1.36        1.56      0.26 o
  -9   3  11        0.71        0.68      0.20 o
  -8   3  11       26.02       21.90      0.41 o
  -7   3  11        3.82        1.83      0.25 o
  -6   3  11       21.14       19.88      0.51 o
  -5   3  11      142.48      144.01      1.35 o
  -4   3  11       51.80       50.57      0.72 o
  -3   3  11       43.90       33.15      0.61 o
  -2   3  11       22.12       15.23      0.35 o
  -1   3  11      102.62       92.53      0.92 o
   0   3  11       67.16       75.27      0.79 o
   1   3  11      115.23      116.92      1.04 o
   2   3  11      417.51      428.50      3.44 o
   3   3  11        7.44        3.74      0.30 o
   4   3  11       55.40       46.45      0.67 o
   5   3  11       37.11       31.63      0.55 o
   6   3  11        4.16        4.73      0.31 o
   7   3  11        0.99        0.62      0.37 o
   8   3  11        2.28        1.53      0.30 o
 -16   4  11        0.73        0.34      0.34 o
 -15   4  11        7.62        7.30      0.45 o
 -14   4  11        0.75        0.69      0.21 o
 -13   4  11        0.83        0.34      0.22 o
 -12   4  11        8.43        8.62      0.31 o
 -11   4  11      190.84      191.98      1.66 o
 -10   4  11       68.06       70.40      0.88 o
  -9   4  11       28.69       26.95      0.48 o
  -8   4  11        7.57        7.12      0.37 o
  -7   4  11       12.55       17.68      0.46 o
  -6   4  11       50.44       54.75      0.76 o
  -5   4  11       41.17       38.06      0.62 o
  -4   4  11        4.74        4.79      0.35 o
  -3   4  11       37.45       41.67      0.64 o
  -2   4  11       15.64       13.47      0.44 o
  -1   4  11       86.84       77.28      1.52 o
   0   4  11       20.32       21.70      0.46 o
   1   4  11        3.83        1.94      0.24 o
   2   4  11       84.77       88.65      0.93 o
   3   4  11        0.32        0.24      0.22 o
   4   4  11       15.45       11.69      0.39 o
   5   4  11      103.92      101.22      1.19 o
   6   4  11        0.22        0.18      0.27 o
   7   4  11        8.30        8.25      0.45 o
   8   4  11       35.53       37.98      0.66 o
 -14   5  11       42.33       47.59      0.89 o
 -13   5  11       41.47       41.59      1.14 o
 -12   5  11       84.11       86.12      0.98 o
 -11   5  11        3.32        2.56      0.28 o
 -10   5  11       46.76       47.27      0.68 o
  -9   5  11       91.48       89.63      1.10 o
  -8   5  11      258.05      267.47      3.65 o
  -7   5  11      171.78      180.48      2.66 o
  -6   5  11        3.91        4.38      0.40 o
  -5   5  11       32.21       28.35      0.54 o
  -4   5  11        0.99        1.71      0.27 o
  -3   5  11       97.00       89.20      0.99 o
  -2   5  11        2.82        5.00      0.43 o
  -1   5  11      203.57      203.19      3.01 o
   0   5  11        7.84        8.88      0.39 o
   1   5  11        1.10        1.01      0.27 o
   2   5  11       10.97       10.36      0.37 o
   3   5  11       15.48       15.48      0.52 o
   4   5  11        6.45        5.28      0.36 o
   5   5  11        5.49        6.32      0.39 o
   6   5  11        7.18        7.06      0.52 o
 -13   6  11       19.57       21.65      0.64 o
 -12   6  11       45.58       46.27      0.79 o
 -11   6  11        0.31        0.24      0.24 o
 -10   6  11        0.65        0.23      0.27 o
  -9   6  11       67.24       78.64      0.95 o
  -8   6  11       12.70       10.94      0.44 o
  -7   6  11       21.19       22.14      0.61 o
  -6   6  11      102.63      105.37      2.29 o
  -5   6  11        2.10        6.05      1.18 o
  -4   6  11        9.12        9.19      0.51 o
  -3   6  11        0.22        0.35      0.34 o
  -2   6  11        1.17        1.60      0.39 o
  -1   6  11       63.78       65.81      1.02 o
   0   6  11       62.51       63.05      1.19 o
   1   6  11       15.11       14.46      0.46 o
   2   6  11       17.06       14.33      0.40 o
   3   6  11      199.00      207.25      3.56 o
   4   6  11       42.54       45.87      0.90 o
   5   6  11       27.00       29.35      0.71 o
 -10   7  11        0.02        0.22      0.36 o
  -9   7  11        5.62        5.15      0.52 o
  -8   7  11       28.37       29.50      0.66 o
  -7   7  11        2.70        1.67      0.35 o
  -6   7  11       97.19       90.70      2.23 o
  -5   7  11       14.53       16.82      1.47 o
  -4   7  11      126.91      128.87      4.20 o
  -3   7  11        6.69       10.20      0.48 o
  -2   7  11        2.21        1.92      0.36 o
  -1   7  11       16.00       14.63      0.45 o
   0   7  11        0.46        0.31      0.33 o
   1   7  11        5.55        4.31      0.56 o
   2   7  11        0.59        0.69      0.55 o
 -17   0  12       70.17       70.49      1.50 o
 -16   0  12      180.78      207.13      7.61 o
 -15   0  12     1247.32     1300.17     49.93 o
 -14   0  12      615.98      602.33     18.32 o
 -13   0  12      259.36      267.41      4.08 o
 -12   0  12        0.21        0.42      0.35 o
 -11   0  12      339.38      322.18      4.22 o
 -10   0  12        0.67        0.66      0.44 o
  -9   0  12      159.64      178.72      2.65 o
  -8   0  12       38.75       37.87      0.82 o
  -7   0  12        9.70       12.99      0.46 o
  -6   0  12       45.59       46.29      0.78 o
  -5   0  12       31.14       36.25      0.89 o
  -4   0  12       76.63       70.66      1.01 o
  -3   0  12      247.38      231.96      2.42 o
  -2   0  12      269.77      272.48      3.03 o
  -1   0  12     4461.25     4416.79     70.02 o
   0   0  12     3738.08     3678.50     55.70 o
   1   0  12       30.42       33.18      0.93 o
   2   0  12      140.51      142.92      2.36 o
   3   0  12        6.13        6.86      0.67 o
   4   0  12        0.07        0.32      0.50 o
   5   0  12        0.24        0.61      0.42 o
   6   0  12        1.80        2.29      0.55 o
   7   0  12       31.80       27.38      0.72 o
   8   0  12        0.89        0.29      0.35 o
 -17   1  12        8.15        9.80      0.48 o
 -16   1  12      123.94      139.99      2.01 o
 -15   1  12        2.14        3.81      0.41 o
 -14   1  12        7.78        7.28      0.48 o
 -13   1  12       89.93       95.25      1.10 o
 -12   1  12      161.47      154.97      1.62 o
 -11   1  12      108.49      106.63      1.24 o
 -10   1  12        9.05       10.21      0.37 o
  -9   1  12        4.92        3.75      0.32 o
  -8   1  12       25.11       20.90      0.42 o
  -7   1  12       27.33       19.32      0.43 o
  -6   1  12        1.25        1.06      0.20 o
  -5   1  12        0.47        0.52      0.20 o
  -4   1  12      116.10      108.36      1.26 o
  -3   1  12        0.09        0.60      0.25 o
  -2   1  12        2.32        3.14      0.33 o
  -1   1  12      177.81      198.40      1.68 o
   0   1  12        2.54        2.21      0.36 o
   1   1  12      110.73      116.98      1.33 o
   2   1  12        7.56        8.66      0.43 o
   3   1  12       49.38       48.64      0.83 o
   4   1  12       29.91       26.54      0.65 o
   5   1  12        0.01        0.00      0.27 o
   6   1  12       12.06       10.84      0.45 o
   7   1  12        5.47        3.38      0.32 o
   8   1  12        1.27        0.50      0.25 o
 -17   2  12       10.95       14.16      0.57 o
 -16   2  12      140.35      146.76      2.83 o
 -15   2  12      122.80      133.51      1.88 o
 -14   2  12       51.86       55.81      0.77 o
 -13   2  12        2.66        2.71      0.37 o
 -12   2  12        7.17        7.13      0.41 o
 -11   2  12       33.40       31.64      0.58 o
 -10   2  12        1.30        1.38      0.28 o
  -9   2  12       68.63       65.31      0.98 o
  -8   2  12       54.69       54.87      0.76 o
  -7   2  12      253.65      261.45      1.99 o
  -6   2  12       82.05       93.76      0.89 o
  -5   2  12       82.61       94.56      0.94 o
  -4   2  12       17.70       23.03      0.49 o
  -3   2  12       21.30       23.21      0.46 o
  -2   2  12       89.27       89.08      1.13 o
  -1   2  12       39.58       38.54      0.63 o
   0   2  12        3.00        4.04      0.34 o
   1   2  12       23.48       22.06      0.56 o
   2   2  12       34.64       33.35      0.70 o
   3   2  12        0.42        0.00      0.28 o
   4   2  12       29.55       27.32      0.70 o
   5   2  12       22.10       20.82      0.46 o
   6   2  12       73.02       74.62      0.87 o
   7   2  12        7.35        5.36      0.27 o
   8   2  12       23.46       25.26      0.96 o
 -16   3  12       83.01       85.84      1.45 o
 -15   3  12        0.39        0.47      0.25 o
 -14   3  12        9.91       10.32      0.36 o
 -13   3  12        2.92        3.18      0.27 o
 -12   3  12       11.49       11.89      0.39 o
 -11   3  12      137.60      135.76      1.26 o
 -10   3  12        3.66        3.39      0.28 o
  -9   3  12       18.22       15.57      0.41 o
  -8   3  12      109.61      111.42      1.67 o
  -7   3  12        5.11        4.50      0.41 o
  -6   3  12       17.21       25.92      0.64 o
  -5   3  12       42.46       51.98      0.96 o
  -4   3  12      327.30      305.19      2.82 o
  -3   3  12       39.80       38.38      1.03 o
  -2   3  12       13.55       16.38      0.37 o
  -1   3  12       86.96       83.98      0.87 o
   0   3  12       13.70       15.50      0.43 o
   1   3  12       24.48       26.54      0.47 o
   2   3  12       65.45       60.65      0.76 o
   3   3  12      223.85      211.24      1.76 o
   4   3  12        1.51        2.03      0.26 o
   5   3  12        4.55        6.42      0.30 o
   6   3  12        9.38        7.27      0.36 o
   7   3  12        8.88        9.64      0.65 o
 -15   4  12       12.31       15.37      0.58 o
 -14   4  12        2.20        1.45      0.22 o
 -13   4  12       92.01       89.62      1.59 o
 -12   4  12       27.83       30.64      0.56 o
 -11   4  12        7.73        8.85      0.33 o
 -10   4  12        0.35        1.35      0.25 o
  -9   4  12      246.51      244.87      2.75 o
  -8   4  12       38.13       35.09      0.68 o
  -7   4  12       13.67       10.07      0.43 o
  -6   4  12       25.06       28.96      0.56 o
  -5   4  12       59.98       60.97      0.79 o
  -4   4  12       76.01       59.14      0.83 o
  -3   4  12       42.71       35.81      0.69 o
  -2   4  12       26.88       25.17      0.54 o
  -1   4  12      293.04      285.00      4.30 o
   0   4  12      423.97      426.94      4.70 o
   1   4  12       15.66       15.93      0.37 o
   2   4  12       12.78       10.78      0.38 o
   3   4  12       52.24       45.08      0.63 o
   4   4  12        7.42        6.09      0.28 o
   5   4  12       17.02       20.02      0.42 o
   6   4  12        0.00        0.20      0.24 o
 -14   5  12       21.32       21.17      0.56 o
 -13   5  12       40.14       37.24      0.51 o
 -12   5  12       11.78       10.44      0.33 o
 -11   5  12        5.51        5.28      0.51 o
 -10   5  12       30.67       26.02      0.62 o
  -9   5  12        7.00       10.53      0.45 o
  -8   5  12       16.26       18.03      0.45 o
  -7   5  12        1.37        1.71      0.29 o
  -6   5  12        3.76        4.60      0.37 o
  -5   5  12       18.52       15.72      0.44 o
  -4   5  12      150.54      137.80      1.42 o
  -3   5  12       64.59       54.84      0.78 o
  -2   5  12       10.47        9.59      0.51 o
  -1   5  12       22.59       23.13      0.61 o
   0   5  12        9.67        7.58      0.40 o
   1   5  12       29.45       27.94      0.53 o
   2   5  12       53.80       52.76      0.64 o
   3   5  12       73.93       75.42      1.00 o
   4   5  12        5.31        5.88      0.36 o
   5   5  12        5.42        5.40      0.43 o
 -12   6  12       13.90       14.44      0.56 o
 -11   6  12        5.73        4.90      0.31 o
 -10   6  12       34.19       37.96      0.59 o
  -9   6  12       34.20       31.08      0.59 o
  -8   6  12       19.74       20.63      0.59 o
  -7   6  12      136.18      149.20      2.65 o
  -6   6  12       58.46       69.78      1.94 o
  -5   6  12       62.35       65.84      1.75 o
  -4   6  12      143.19      146.79      1.85 o
  -3   6  12        9.45        8.64      0.57 o
  -2   6  12        4.92        4.90      0.41 o
  -1   6  12        0.75        1.11      0.33 o
   0   6  12        0.36        0.20      0.19 o
   1   6  12        4.46        4.39      0.31 o
   2   6  12        0.42        0.04      0.19 o
   3   6  12        6.60        7.83      0.58 o
  -9   7  12       39.01       42.86      0.78 o
  -8   7  12       15.78       16.52      0.46 o
  -7   7  12       11.86       11.10      0.55 o
  -6   7  12        4.29        3.97      0.31 o
  -5   7  12       79.42       76.20      3.05 o
  -4   7  12       50.23       55.50      2.10 o
  -3   7  12       38.13       38.30      0.69 o
  -2   7  12        0.41       -0.02      0.21 o
  -1   7  12        0.31       -0.02      0.32 o
   0   7  12        0.20        0.34      0.40 o
 -16   1  13       11.85       10.21      0.56 o
 -15   1  13       62.71       60.42      0.99 o
 -14   1  13        1.85        1.15      0.38 o
 -13   1  13        0.08        0.13      0.26 o
 -12   1  13        6.90        9.12      0.50 o
 -11   1  13        5.96        3.84      0.32 o
 -10   1  13       61.74       57.43      0.81 o
  -9   1  13        8.92       10.06      0.40 o
  -8   1  13       88.91       81.63      0.93 o
  -7   1  13       76.04       71.45      0.89 o
  -6   1  13        0.00        0.24      0.21 o
  -5   1  13       28.68       21.59      0.41 o
  -4   1  13      184.86      176.02      1.46 o
  -3   1  13       93.44       92.20      0.93 o
  -2   1  13     1329.84     1368.95     11.39 o
  -1   1  13      707.48      747.76      6.12 o
   0   1  13        3.96        3.16      0.39 o
   1   1  13        2.63        2.93      0.37 o
   2   1  13        2.20        4.09      0.47 o
   3   1  13        1.36        0.91      0.33 o
   4   1  13        1.93        2.08      0.40 o
   5   1  13       16.99       14.28      0.62 o
   6   1  13       11.96       12.36      0.48 o
   7   1  13       16.61       19.95      0.44 o
 -16   2  13       29.00       37.37      0.69 o
 -15   2  13       94.47       99.30      1.19 o
 -14   2  13        3.07        2.88      0.37 o
 -13   2  13      305.98      316.29      3.26 o
 -12   2  13      194.30      189.93      1.98 o
 -11   2  13        0.09        0.14      0.26 o
 -10   2  13        5.61        6.03      0.41 o
  -9   2  13       13.46       13.34      0.39 o
  -8   2  13        5.23        3.33      0.31 o
  -7   2  13       12.58        9.66      0.36 o
  -6   2  13      139.02      119.50      1.21 o
  -5   2  13        0.51        0.36      0.33 o
  -4   2  13      483.32      451.00      7.97 o
  -3   2  13      193.41      185.79      2.60 o
  -2   2  13      366.47      360.90      4.07 o
  -1   2  13        1.05        1.31      0.31 o
   0   2  13        4.88        3.92      0.37 o
   1   2  13       22.01       22.86      0.69 o
   2   2  13       36.83       36.56      0.72 o
   3   2  13        1.30        1.02      0.31 o
   4   2  13       11.81       12.65      0.53 o
   5   2  13        9.26        8.91      0.44 o
   6   2  13        0.01        0.00      0.23 o
   7   2  13        0.10       -0.10      0.34 o
 -15   3  13       10.31       12.92      0.40 o
 -14   3  13        2.89        1.45      0.26 o
 -13   3  13        5.39        6.64      0.36 o
 -12   3  13        6.38        8.17      0.38 o
 -11   3  13       12.54       13.69      0.36 o
 -10   3  13        0.00        0.17      0.21 o
  -9   3  13        9.54       11.13      0.36 o
  -8   3  13        0.67        1.02      0.34 o
  -7   3  13        0.03        0.68      0.27 o
  -6   3  13        8.63        3.52      0.35 o
  -5   3  13       69.79       70.06      0.94 o
  -4   3  13       63.41       57.97      0.85 o
  -3   3  13      361.07      350.30      5.48 o
  -2   3  13        4.93        4.78      0.30 o
  -1   3  13        4.55        5.24      0.33 o
   0   3  13       86.41       84.41      0.89 o
   1   3  13        0.12        0.13      0.24 o
   2   3  13       24.00       25.22      0.58 o
   3   3  13       13.86       14.85      0.41 o
   4   3  13       19.92       19.32      0.38 o
   5   3  13        3.43        1.81      0.33 o
   6   3  13        0.59        0.45      0.38 o
 -14   4  13        1.06        0.43      0.16 o
 -13   4  13       18.19       19.24      0.43 o
 -12   4  13        5.43        5.31      0.33 o
 -11   4  13       56.55       61.12      0.77 o
 -10   4  13       13.77       12.84      0.59 o
  -9   4  13       42.37       48.12      0.75 o
  -8   4  13       17.44       18.12      0.50 o
  -7   4  13       29.63       28.65      0.57 o
  -6   4  13      333.22      325.03      2.79 o
  -5   4  13       14.52       13.78      0.40 o
  -4   4  13        3.25        3.32      0.32 o
  -3   4  13        1.64        4.56      0.39 o
  -2   4  13       12.79       14.52      0.43 o
  -1   4  13        0.26        0.40      0.24 o
   0   4  13       71.58       67.45      0.82 o
   1   4  13        8.92       10.90      0.36 o
   2   4  13        1.85        1.39      0.20 o
   3   4  13       14.25       10.08      0.35 o
   4   4  13        9.28       11.61      0.28 o
   5   4  13       11.84       12.39      0.48 o
 -13   5  13        8.19        6.80      0.68 o
 -12   5  13       10.16       10.00      0.35 o
 -11   5  13        2.63        1.27      0.25 o
 -10   5  13        2.06        2.07      0.38 o
  -9   5  13       24.60       24.63      0.43 o
  -8   5  13      103.09      101.22      1.10 o
  -7   5  13        3.58        5.10      0.33 o
  -6   5  13        1.24        1.07      0.30 o
  -5   5  13       64.40       58.17      0.72 o
  -4   5  13       59.32       62.94      0.85 o
  -3   5  13        9.59        8.97      0.41 o
  -2   5  13        5.18        6.60      0.42 o
  -1   5  13        0.09        0.35      0.23 o
   0   5  13       93.38       93.94      2.14 o
   1   5  13        1.36        0.94      0.22 o
   2   5  13       30.69       28.16      0.45 o
   3   5  13        0.87        0.60      0.20 o
 -11   6  13       15.89       17.13      0.62 o
 -10   6  13        2.87        3.39      0.40 o
  -9   6  13        1.38        0.59      0.29 o
  -8   6  13        0.56        0.97      0.22 o
  -7   6  13       24.80       25.72      0.63 o
  -6   6  13       21.03       19.99      0.56 o
  -5   6  13       93.12      104.30      2.12 o
  -4   6  13      219.40      231.99      4.02 o
  -3   6  13       82.01       88.19      1.17 o
  -2   6  13        4.21        4.41      0.48 o
  -1   6  13       38.02       40.01      0.82 o
   0   6  13        8.19        7.11      0.34 o
   1   6  13        1.57        0.76      0.31 o
  -6   7  13        2.12        2.15      0.38 o
  -5   7  13        1.14        0.93      0.33 o
  -4   7  13       30.35       32.49      0.87 o
  -3   7  13        7.78        6.56      3.05 o
 -16   0  14        3.64        2.92      0.60 o
 -15   0  14        3.23        3.89      0.69 o
 -14   0  14        0.61        0.35      0.28 o
 -13   0  14       37.12       37.06      1.35 o
 -12   0  14       14.74       17.64      0.80 o
 -11   0  14       20.75       18.14      0.67 o
 -10   0  14       16.73       13.69      0.63 o
  -9   0  14        2.01        1.89      0.45 o
  -8   0  14       26.15       27.17      0.67 o
  -7   0  14      409.90      408.89      7.51 o
  -6   0  14        5.32        6.02      0.41 o
  -5   0  14       17.89       17.93      0.61 o
  -4   0  14      565.18      580.52     10.17 o
  -3   0  14      306.65      302.30      4.11 o
  -2   0  14       19.47       20.24      0.72 o
  -1   0  14       73.87       68.24      1.11 o
   0   0  14        9.60       10.08      0.63 o
   1   0  14        5.34        6.00      0.66 o
   2   0  14        8.79        9.51      0.63 o
   3   0  14       27.52       28.08      0.89 o
   4   0  14        0.49        1.09      0.47 o
   5   0  14        0.30        0.09      0.31 o
   6   0  14        0.24        0.21      0.39 o
 -16   1  14       38.45       39.08      0.87 o
 -15   1  14        5.08        4.30      0.32 o
 -14   1  14        3.37        2.16      0.33 o
 -13   1  14       39.17       34.95      0.67 o
 -12   1  14      105.42      111.33      1.23 o
 -11   1  14       23.21       24.38      0.59 o
 -10   1  14       11.79       12.13      0.45 o
  -9   1  14       37.33       40.66      0.64 o
  -8   1  14      268.88      248.19      2.48 o
  -7   1  14      179.50      156.42      1.54 o
  -6   1  14       21.03       19.36      0.43 o
  -5   1  14       54.81       53.99      1.04 o
  -4   1  14      397.54      412.97      3.26 o
  -3   1  14        3.77        6.77      0.43 o
  -2   1  14      316.88      322.24      2.64 o
  -1   1  14       47.75       41.31      0.64 o
   0   1  14      400.18      387.41      4.07 o
   1   1  14      114.01      106.24      1.19 o
   2   1  14        4.18        5.75      0.44 o
   3   1  14        1.38        1.46      0.30 o
   4   1  14        9.59       10.67      0.49 o
   5   1  14       10.91       11.17      0.74 o
   6   1  14       22.93       24.61      0.53 o
 -15   2  14       16.91       21.24      0.47 o
 -14   2  14        0.49        0.33      0.28 o
 -13   2  14       16.50       15.72      0.46 o
 -12   2  14        5.08        4.86      0.37 o
 -11   2  14       51.04       47.11      0.74 o
 -10   2  14        4.56        5.01      0.35 o
  -9   2  14       21.71       18.13      0.48 o
  -8   2  14        4.60        5.29      0.32 o
  -7   2  14        0.57        0.93      0.25 o
  -6   2  14      194.44      176.03      1.72 o
  -5   2  14      262.94      260.04      2.22 o
  -4   2  14      429.15      435.38      7.79 o
  -3   2  14       51.63       56.52      0.85 o
  -2   2  14       23.37       23.94      0.52 o
  -1   2  14        1.28        1.53      0.33 o
   0   2  14       29.07       26.91      0.64 o
   1   2  14        0.05        0.19      0.32 o
   2   2  14        0.00        0.16      0.26 o
   3   2  14        1.00        1.04      0.33 o
   4   2  14        6.25        2.77      0.38 o
   5   2  14       19.34       20.56      0.51 o
 -15   3  14        3.97        3.76      0.59 o
 -14   3  14        1.92        1.24      0.30 o
 -13   3  14        2.61        2.84      0.24 o
 -12   3  14       28.82       34.03      0.55 o
 -11   3  14        7.46        6.88      0.47 o
 -10   3  14        3.19        2.86      0.31 o
  -9   3  14        5.03        3.96      0.36 o
  -8   3  14       28.51       25.54      0.62 o
  -7   3  14       15.24       15.07      0.55 o
  -6   3  14      290.44      262.94      2.70 o
  -5   3  14      297.60      323.58      3.31 o
  -4   3  14      131.16      136.42      1.65 o
  -3   3  14        1.59        2.32      0.27 o
  -2   3  14       30.97       28.59      0.57 o
  -1   3  14       13.98       14.28      0.51 o
   0   3  14      118.54      118.60      1.20 o
   1   3  14        6.01        6.72      0.39 o
   2   3  14        5.84        3.57      0.69 o
   3   3  14        0.32        0.31      0.24 o
   4   3  14        3.85        1.13      0.31 o
 -14   4  14        1.17        0.57      0.37 o
 -13   4  14        1.96        1.16      0.20 o
 -12   4  14       17.36       21.06      0.41 o
 -11   4  14        0.12        0.19      0.21 o
 -10   4  14       20.81       18.98      0.47 o
  -9   4  14        6.65        5.82      0.35 o
  -8   4  14        8.56        8.43      0.43 o
  -7   4  14       34.83       34.15      0.63 o
  -6   4  14      120.69      121.82      1.42 o
  -5   4  14      142.09      146.15      1.68 o
  -4   4  14        0.00        0.28      0.35 o
  -3   4  14        0.79        0.32      0.38 o
  -2   4  14       15.89       15.71      0.55 o
  -1   4  14        7.29        6.93      0.63 o
   0   4  14        0.04       -0.03      0.17 o
   1   4  14        0.01       -0.04      0.17 o
   2   4  14        1.59        0.69      0.15 o
   3   4  14        3.16        1.59      0.34 o
 -12   5  14        4.24        1.96      0.42 o
 -11   5  14       27.46       35.74      0.60 o
 -10   5  14       31.32       31.79      0.64 o
  -9   5  14      110.49      114.47      1.70 o
  -8   5  14      141.12      138.89      1.91 o
  -7   5  14       51.35       50.17      0.92 o
  -6   5  14        1.64        1.58      0.23 o
  -5   5  14       36.59       43.97      0.63 o
  -4   5  14       13.70       11.56      0.40 o
  -3   5  14        9.04        8.98      0.33 o
  -2   5  14        4.80        4.42      0.28 o
  -1   5  14       17.62       15.03      0.72 o
   0   5  14        0.00        0.09      0.19 o
   1   5  14       16.79       12.98      0.35 o
   2   5  14        0.90        0.36      0.35 o
  -9   6  14       11.72       13.41      0.48 o
  -8   6  14        0.74        0.52      0.26 o
  -7   6  14        9.55        8.77      0.51 o
  -6   6  14        8.47        8.52      0.43 o
  -5   6  14        1.44        0.87      0.34 o
  -4   6  14       41.44       46.23      0.94 o
  -3   6  14       42.20       45.97      1.02 o
  -2   6  14        5.63        6.02      0.49 o
  -1   6  14        1.23        0.99      0.45 o
 -15   1  15        9.81        7.11      0.42 o
 -14   1  15       72.60       79.28      1.20 o
 -13   1  15       28.33       32.74      1.34 o
 -12   1  15      137.18      138.30      1.68 o
 -11   1  15      127.91      128.16      1.91 o
 -10   1  15       70.10       74.38      1.16 o
  -9   1  15      210.80      188.93      1.72 o
  -8   1  15       97.35       88.02      0.90 o
  -7   1  15       41.15       36.73      0.79 o
  -6   1  15       63.27       60.90      0.98 o
  -5   1  15        4.87        3.97      0.29 o
  -4   1  15        0.76        0.77      0.27 o
  -3   1  15        5.51        6.70      0.38 o
  -2   1  15       29.51       30.46      0.55 o
  -1   1  15        7.09        6.90      0.38 o
   0   1  15        0.74        0.92      0.29 o
   1   1  15        3.78        3.20      0.44 o
   2   1  15       12.59       11.94      0.43 o
   3   1  15        0.01        0.06      0.26 o
   4   1  15       11.72       16.92      0.62 o
 -15   2  15       24.22       28.92      0.63 o
 -14   2  15        7.93        8.90      0.41 o
 -13   2  15       14.07       15.94      0.49 o
 -12   2  15        0.00        0.06      0.22 o
 -11   2  15       16.11       15.58      0.45 o
 -10   2  15       35.42       35.03      0.58 o
  -9   2  15       84.31       74.05      0.94 o
  -8   2  15      176.30      161.61      2.32 o
  -7   2  15      134.71      140.11      1.46 o
  -6   2  15       84.30       83.92      0.94 o
  -5   2  15       54.48       56.59      0.85 o
  -4   2  15       23.83       23.19      0.59 o
  -3   2  15       13.20       14.57      0.40 o
  -2   2  15       35.99       36.84      0.61 o
  -1   2  15       15.21       17.42      0.53 o
   0   2  15        2.61        3.35      0.36 o
   1   2  15       34.12       35.53      0.62 o
   2   2  15        0.21        0.10      0.26 o
   3   2  15        7.21        7.75      0.41 o
   4   2  15        5.58        5.35      0.50 o
 -14   3  15        3.32        1.39      0.33 o
 -13   3  15       31.61       36.45      0.78 o
 -12   3  15       25.62       26.17      0.49 o
 -11   3  15       16.83       14.64      0.53 o
 -10   3  15       36.35       36.78      0.62 o
  -9   3  15        0.99        0.87      0.30 o
  -8   3  15       49.48       45.82      0.74 o
  -7   3  15      140.12      141.00      1.55 o
  -6   3  15       30.55       34.55      0.70 o
  -5   3  15      108.35      115.23      1.35 o
  -4   3  15       51.04       56.70      0.93 o
  -3   3  15        7.83        9.81      0.38 o
  -2   3  15        1.10        1.04      0.26 o
  -1   3  15       55.74       55.22      0.74 o
   0   3  15        1.35        0.93      0.28 o
   1   3  15        0.11       -0.01      0.20 o
   2   3  15        4.69        4.93      0.30 o
   3   3  15       16.26       16.29      0.46 o
 -12   4  15        1.93        1.31      0.33 o
 -11   4  15        1.44        0.68      0.21 o
 -10   4  15        2.62        1.67      0.33 o
  -9   4  15        2.21        1.62      0.29 o
  -8   4  15        1.88        3.22      0.40 o
  -7   4  15      114.78      142.24      1.86 o
  -6   4  15        1.62        1.55      0.33 o
  -5   4  15      129.87      135.89      1.44 o
  -4   4  15       30.39       31.83      0.69 o
  -3   4  15       22.01       22.90      0.59 o
  -2   4  15        6.25        3.92      0.52 o
  -1   4  15        4.47        1.47      0.36 o
   0   4  15       12.69       13.87      0.35 o
   1   4  15        0.25        0.10      0.28 o
 -10   5  15       95.65      117.81      1.47 o
  -9   5  15        1.65        1.04      0.27 o
  -8   5  15        4.86        4.73      0.36 o
  -7   5  15      113.47      114.41      1.99 o
  -6   5  15       12.56       13.30      0.36 o
  -5   5  15        9.98        8.11      0.55 o
  -4   5  15       18.38       17.10      0.44 o
  -3   5  15       17.59       18.02      0.73 o
  -2   5  15       11.14       11.20      0.48 o
  -1   5  15        0.05       -0.02      0.22 o
 -14   0  16       11.25       12.33      0.75 o
 -13   0  16        8.43       11.75      0.52 o
 -12   0  16        0.54        0.23      0.49 o
 -11   0  16      506.11      485.98     11.05 o
 -10   0  16        0.13        0.47      0.41 o
  -9   0  16      189.82      184.85      2.56 o
  -8   0  16        2.50        2.98      0.41 o
  -7   0  16       38.40       34.89      0.93 o
  -6   0  16        0.40        0.72      0.35 o
  -5   0  16        7.46        8.04      0.48 o
  -4   0  16       47.67       42.64      0.86 o
  -3   0  16        4.80        2.94      0.51 o
  -2   0  16      162.89      139.76      1.94 o
  -1   0  16      432.24      412.38      4.63 o
   0   0  16      223.53      189.90      3.13 o
   1   0  16      200.01      186.99      4.23 o
   2   0  16       83.04       91.61      2.05 o
 -14   1  16       33.89       37.40      0.92 o
 -13   1  16        8.86       10.56      0.48 o
 -12   1  16       14.57       14.96      0.53 o
 -11   1  16        6.73        8.32      0.57 o
 -10   1  16       36.34       33.99      0.76 o
  -9   1  16        0.02        0.13      0.19 o
  -8   1  16        6.02        4.38      0.37 o
  -7   1  16        1.21        0.65      0.23 o
  -6   1  16        0.59        0.86      0.22 o
  -5   1  16        9.76        9.52      0.35 o
  -4   1  16       41.11       41.20      0.57 o
  -3   1  16        2.78        3.50      0.30 o
  -2   1  16        3.23        3.73      0.28 o
  -1   1  16        4.03        3.71      0.36 o
   0   1  16       41.33       39.27      0.63 o
   1   1  16        0.03        0.20      0.28 o
   2   1  16        7.29        7.67      0.43 o
 -13   2  16        0.58        0.23      0.27 o
 -12   2  16       55.91       58.82      0.84 o
 -11   2  16        6.55        5.43      0.36 o
 -10   2  16        4.53        6.09      0.33 o
  -9   2  16        4.57        2.91      0.30 o
  -8   2  16       49.88       45.84      0.74 o
  -7   2  16       22.85       21.50      0.48 o
  -6   2  16      140.09      136.74      2.00 o
  -5   2  16        3.79        4.10      0.34 o
  -4   2  16        8.36        8.01      0.32 o
  -3   2  16        0.06        0.24      0.23 o
  -2   2  16        0.95        1.10      0.31 o
  -1   2  16        0.01        0.03      0.28 o
   0   2  16        3.27        1.09      0.29 o
   1   2  16        0.05        0.04      0.26 o
   2   2  16        1.98        1.06      0.33 o
 -12   3  16       16.62       16.90      0.61 o
 -11   3  16        0.48        0.26      0.26 o
 -10   3  16       20.41       18.64      0.58 o
  -9   3  16        6.24        5.79      0.36 o
  -8   3  16       45.91       50.02      0.80 o
  -7   3  16       94.42       97.72      1.20 o
  -6   3  16      105.05      114.78      1.25 o
  -5   3  16        3.21        2.57      0.40 o
  -4   3  16        0.72        0.63      0.33 o
  -3   3  16        6.28        6.82      0.39 o
  -2   3  16        2.71        2.51      0.37 o
  -1   3  16       25.23       27.45      0.47 o
   0   3  16        0.14        0.09      0.19 o
   1   3  16        2.43        1.17      0.38 o
 -11   4  16       19.69       20.67      0.65 o
 -10   4  16       12.68       13.01      0.44 o
  -9   4  16      147.67      143.67      1.83 o
  -8   4  16       39.42       39.61      0.68 o
  -7   4  16       49.52       50.55      0.71 o
  -6   4  16       18.02       20.43      0.56 o
  -5   4  16       41.39       40.71      0.74 o
  -4   4  16       33.66       34.40      0.65 o
  -3   4  16        3.35        1.30      0.46 o
  -2   4  16        4.19        1.63      0.35 o
  -1   4  16       10.57        6.32      1.47 o
  -6   5  16       48.44       50.24      1.58 o
 -12   1  17       30.53       33.74      0.55 o
 -11   1  17       51.62       43.51      0.80 o
 -10   1  17        2.24        0.81      0.22 o
  -9   1  17        0.53        0.32      0.22 o
  -8   1  17        5.99        5.87      0.30 o
  -7   1  17        4.75        5.15      0.41 o
  -6   1  17       23.88       24.29      0.43 o
  -5   1  17       22.18       18.99      0.39 o
  -4   1  17        4.53        4.33      0.32 o
  -3   1  17       18.94       17.35      0.39 o
  -2   1  17        1.43        0.77      0.22 o
  -1   1  17        0.31        0.34      0.27 o
   0   1  17        0.56        0.20      0.27 o
 -12   2  17      129.36      134.15      2.86 o
 -11   2  17        5.37        7.59      0.45 o
 -10   2  17       11.64       14.82      0.71 o
  -9   2  17        4.19        3.57      0.44 o
  -8   2  17        4.48        2.84      0.60 o
  -7   2  17       10.08       10.05      0.43 o
  -6   2  17        2.39        1.38      0.28 o
  -5   2  17        8.38        6.44      0.30 o
  -4   2  17        0.00        0.02      0.15 o
  -3   2  17        1.49        1.07      0.26 o
  -2   2  17        7.83        8.60      0.34 o
  -1   2  17        0.83        0.51      0.21 o
 -10   3  17        0.01        0.12      0.24 o
  -9   3  17        2.85        1.53      0.35 o
  -8   3  17       20.61       20.39      0.48 o
  -7   3  17       21.18       22.07      0.51 o
  -6   3  17        0.47        0.33      0.29 o
  -5   3  17        0.14        0.07      0.29 o
  -4   3  17        0.15        0.06      0.24 o
  -3   3  17        8.88       12.41      0.51 o
  -2   3  17       50.58       58.56      0.91 o
 -10   0  18        2.22        0.68      0.32 o
  -9   0  18        7.75        8.80      0.57 o
  -8   0  18        0.53       -0.01      0.31 o
  -7   0  18        7.20        7.19      0.65 o
  -6   0  18        0.45       -0.02      0.29 o
  -5   0  18       37.33       35.54      1.07 o
  -4   0  18        8.62        9.99      0.42 o
  -3   0  18        0.00        0.09      0.30 o
 -10   1  18       16.60       16.24      0.57 o
  -9   1  18       18.97       17.18      0.61 o
  -8   1  18       42.21       38.04      0.71 o
  -7   1  18       14.80       11.68      0.36 o
  -6   1  18       46.81       46.66      1.12 o
  -5   1  18        0.25        0.50      0.23 o
  -4   1  18        0.89        0.48      0.28 o
  -3   1  18        0.20       -0.12      0.28 o
  -8   2  18        3.25        1.61      0.42 o
  -7   2  18        0.86        0.43      0.30 o
  -6   2  18        2.48        1.32      0.31 o
  -5   2  18        8.06        9.79      0.49 o
 
